# Supplementary material for: Microbial community characteristics and pathogens detection in Rhipicephalus sanguineus and Haemaphysalis hystricis from Hainan Island, China
Source: Front Microbiol. 2024 Oct 8;15:1450219. doi: 10.3389/fmicb.2024.1450219 (PMC11493706; doi:10.3389/fmicb.2024.1450219)
Supplement: Supplementary file 2 [file Data_Sheet_2.ZIP]

Archive with 7 entries (6 files):
- Supplementary file/
- Supplementary file/Supplementary file 1_ Ticks COXI gene sequences.rar
- Supplementary file/Supplementary file 2_Stable&Transient species.rar
- Supplementary file/Supplementary file 3_Robust differential species.rar
- Supplementary file/Supplementary file 4_Robust diffenential function.rar
- Supplementary file/Supplementary File 5_Node and Edge Information for Microbial Networks.rar
- Supplementary file/Supplementary file 6_Robust core species.rar
