# Supplementary material for: Microbial community characteristics and pathogens detection in Rhipicephalus sanguineus and Haemaphysalis hystricis from Hainan Island, China
Source: Front Microbiol. 2024 Oct 8;15:1450219. doi: 10.3389/fmicb.2024.1450219 (PMC11493706; doi:10.3389/fmicb.2024.1450219)
Supplement: Supplementary file 3 [file Data_Sheet_3.ZIP]

Archive with 7 entries (6 files):
- Supplementary table 1-6/
- Supplementary table 1-6/Supplementary table 1_Sampling cites.docx
- Supplementary table 1-6/Supplementary table 2_Group data and sequencing data table.xlsx
- Supplementary table 1-6/Supplementary table 3_List of primers used for the detection of pathogens.docx
- Supplementary table 1-6/Supplementary table 4_differential analysis of differential analysis dimension.xlsx
- Supplementary table 1-6/Supplementary table 5_Potential biomarker list.csv
- Supplementary table 1-6/Supplementary table 6_Detailed positive rates and differential analysis by group for tick-borne pathogens.docx
