# Supplementary material for: Microbial community characteristics and pathogens detection in Rhipicephalus sanguineus and Haemaphysalis hystricis from Hainan Island, China
Source: Front Microbiol. 2024 Oct 8;15:1450219. doi: 10.3389/fmicb.2024.1450219 (PMC11493706; doi:10.3389/fmicb.2024.1450219)
Supplement: Supplementary file 3 [file Data_Sheet_3.ZIP › Supplementary table 1-6/Supplementary table 2_Group data and sequencing data table.xlsx]

## Sheet: Sheet1
Sample ID	Geographical location	Developmental stage	Sex	Blood meal status	Time	Weight	Tick species	Clean reads	Average length
133	BX	Adult	Female	Feeding	Null	2.1	R.sanguineus	16930	1517
134	BX	Adult	Female	Feeding	Null	2.2	R.sanguineus	18094	1516
138	BX	Adult	Female	Feeding	Null	2	R.sanguineus	20274	1524
150	BX	Adult	Female	Feeding	Null	2.1	R.sanguineus	21656	1491
151	BX	Adult	Female	Feeding	Null	2.4	R.sanguineus	25737	1455
132	BX	Adult	Male	Feeding	Null	2.2	R.sanguineus	22987	1507
135	BX	Adult	Male	Feeding	Null	1.5	R.sanguineus	18919	1587
136	BX	Adult	Male	Feeding	Null	1.4	R.sanguineus	14968	1537
140	BX	Adult	Male	Feeding	Null	1.2	R.sanguineus	7230	1511
146	BX	Adult	Male	Feeding	Null	1.2	R.sanguineus	17694	1507
160	BX	Adult	Male	Feeding	Null	1.7	R.sanguineus	14834	1572
752	BX	Adult	Male	Feeding	Null	1.7	R.sanguineus	15838	1448
192	CZ	Adult	Female	Feeding	Null	3.2	R.sanguineus	21296	1527
195	CZ	Adult	Female	Feeding	Null	1.7	R.sanguineus	17784	1498
202	CZ	Adult	Female	Feeding	Null	3	R.sanguineus	10075	1564
204	CZ	Adult	Female	Feeding	Null	4.8	R.sanguineus	7841	1513
207	CZ	Adult	Female	Feeding	Null	1.4	R.sanguineus	10705	1504
211	CZ	Adult	Female	Feeding	Null	2.5	R.sanguineus	11991	1515
773	CZ	Adult	Female	Feeding	Null	2.2	R.sanguineus	17006	1464
775	CZ	Adult	Female	Feeding	Null	4.2	R.sanguineus	16319	1474
191	CZ	Adult	Male	Feeding	Null	3.4	R.sanguineus	6302	1591
193	CZ	Adult	Male	Feeding	Null	1.6	R.sanguineus	19776	1514
194	CZ	Adult	Male	Feeding	Null	1.6	R.sanguineus	24523	1479
197	CZ	Adult	Male	Feeding	Null	2.9	R.sanguineus	20110	1494
198	CZ	Adult	Male	Feeding	Null	6.7	R.sanguineus	17554	1470
210	CZ	Adult	Male	Feeding	Null	3.3	R.sanguineus	18056	1433
212	CZ	Adult	Male	Feeding	Null	2.8	R.sanguineus	14107	1502
213	CZ	Adult	Male	Feeding	Null	2.2	R.sanguineus	26232	1543
297	CZ	Nymph	Null	Feeding	Null	3.8	R.sanguineus	21590	1546
301	CZ	Nymph	Null	Feeding	Null	4.3	R.sanguineus	22339	1488
312	CZ	Nymph	Null	Feeding	Null	4.9	R.sanguineus	6805	1571
332	CZ	Nymph	Null	Feeding	Null	2.6	R.sanguineus	19569	1587
333	CZ	Nymph	Null	Feeding	Null	4.4	R.sanguineus	25114	1546
767	CZ	Nymph	Null	Feeding	Null	4.1	R.sanguineus	21291	1463
196	CZ	Adult	Female	Overfeeding	First	28.3	R.sanguineus	23737	1448
199	CZ	Adult	Female	Overfeeding	First	15	R.sanguineus	17857	1454
201	CZ	Adult	Female	Overfeeding	First	23.7	R.sanguineus	21667	1500
215	CZ	Adult	Female	Overfeeding	First	13.7	R.sanguineus	21924	1431
216	CZ	Adult	Female	Overfeeding	First	10.7	R.sanguineus	18377	1473
217	CZ	Adult	Female	Overfeeding	First	71.2	R.sanguineus	15825	1527
218	CZ	Adult	Female	Overfeeding	First	17.1	R.sanguineus	17175	1532
305	CZ	Adult	Female	Overfeeding	Second	23.5	R.sanguineus	22775	1531
306	CZ	Adult	Female	Overfeeding	Second	21.9	R.sanguineus	21667	1521
316	CZ	Adult	Female	Overfeeding	Second	100.8	R.sanguineus	25146	1536
317	CZ	Adult	Female	Overfeeding	Second	90.6	R.sanguineus	23400	1542
337	CZ	Adult	Female	Overfeeding	Second	52.4	R.sanguineus	23580	1481
339	CZ	Adult	Female	Overfeeding	Second	33.4	R.sanguineus	26550	1515
474	CZ	Adult	Female	Overfeeding	Third	11.7	R.sanguineus	23642	1474
475	CZ	Adult	Female	Overfeeding	Third	48.4	R.sanguineus	23930	1510
476	CZ	Adult	Female	Overfeeding	Third	29.2	R.sanguineus	24730	1474
477	CZ	Adult	Female	Overfeeding	Third	150.8	R.sanguineus	11922	1521
482	CZ	Adult	Female	Overfeeding	Third	38.2	R.sanguineus	25047	1474
489	CZ	Adult	Female	Overfeeding	Third	7.4	R.sanguineus	24300	1509
227	SY	Adult	Male	Feeding	Null	2.5	R.sanguineus	24330	1477
232	SY	Adult	Male	Feeding	Null	2.2	R.sanguineus	22350	1508
247	SY	Adult	Male	Feeding	Null	1.9	R.sanguineus	22839	1434
253	SY	Adult	Male	Feeding	Null	3.5	R.sanguineus	21470	1503
263	SY	Adult	Male	Feeding	Null	2.3	R.sanguineus	25687	1534
271	SY	Adult	Male	Feeding	Null	2.8	R.sanguineus	23191	1456
220	SY	Adult	Male	Feeding	Null	2.9	R.sanguineus	6987	1563
224	SY	Adult	Male	Feeding	Null	2.9	R.sanguineus	8686	1499
236	SY	Adult	Male	Feeding	Null	3.2	R.sanguineus	8296	1581
250	SY	Adult	Male	Feeding	Null	2.6	R.sanguineus	23443	1478
262	SY	Adult	Male	Feeding	Null	2.7	R.sanguineus	20912	1543
270	SY	Adult	Male	Feeding	Null	2.1	R.sanguineus	15196	1485
275	SY	Adult	Male	Feeding	Null	2.8	R.sanguineus	21850	1482
239	SY	Nymph	Null	Feeding	Null	2	R.sanguineus	20219	1493
240	SY	Nymph	Null	Feeding	Null	2.6	R.sanguineus	20730	1522
242	SY	Nymph	Null	Feeding	Null	2.5	R.sanguineus	15453	1518
520	SY	Nymph	Null	Feeding	Null	2.3	R.sanguineus	24564	1484
521	SY	Nymph	Null	Feeding	Null	3.9	R.sanguineus	26381	1577
547	SY	Nymph	Null	Feeding	Null	2.9	R.sanguineus	11206	1597
539	SY	Adult	Female	Overfeeding	Null	28.9	R.sanguineus	23903	1481
540	SY	Adult	Female	Overfeeding	Null	13.2	R.sanguineus	17784	1471
555	SY	Adult	Female	Overfeeding	Null	18.9	R.sanguineus	17456	1430
587	SY	Adult	Female	Overfeeding	Null	76.6	R.sanguineus	24387	1482
629	SY	Adult	Female	Overfeeding	Null	34.2	R.sanguineus	23758	1494
656	SY	Adult	Female	Overfeeding	Null	88.7	R.sanguineus	28619	1518
676	SY	Adult	Female	Overfeeding	Null	10.2	R.sanguineus	23541	1513
162	WS	Adult	Female	Feeding	Null	6.6	R.sanguineus	20758	1484
166	WS	Adult	Female	Feeding	Null	2.6	R.sanguineus	23340	1545
167	WS	Adult	Female	Feeding	Null	1.8	R.sanguineus	17778	1543
169	WS	Adult	Female	Feeding	Null	2	R.sanguineus	6263	1461
175	WS	Adult	Female	Feeding	Null	1.9	R.sanguineus	27185	1499
177	WS	Adult	Female	Feeding	Null	2.1	R.sanguineus	24307	1482
164	WS	Adult	Male	Feeding	Null	3	R.sanguineus	20347	1497
165	WS	Adult	Male	Feeding	Null	2.5	R.sanguineus	8435	1593
168	WS	Adult	Male	Feeding	Null	1.4	R.sanguineus	7085	1454
171	WS	Adult	Male	Feeding	Null	1.9	R.sanguineus	24029	1473
173	WS	Adult	Male	Feeding	Null	2.1	R.sanguineus	12308	1472
176	WS	Adult	Male	Feeding	Null	1.5	R.sanguineus	22088	1480
758	WS	Adult	Male	Feeding	Null	1.5	R.sanguineus	18189	1470
760	WS	Adult	Male	Feeding	Null	1.4	R.sanguineus	17131	1464
404	WZ	Adult	Female	Feeding	Null	1.9	R.sanguineus	23376	1470
410	WZ	Adult	Female	Feeding	Null	1.5	R.sanguineus	19663	1508
411	WZ	Adult	Female	Feeding	Null	1.7	R.sanguineus	22002	1514
414	WZ	Adult	Female	Feeding	Null	1.5	R.sanguineus	24793	1476
417	WZ	Adult	Female	Feeding	Null	1.4	R.sanguineus	21020	1462
423	WZ	Adult	Female	Feeding	Null	1.5	R.sanguineus	28365	1591
399	WZ	Adult	Male	Feeding	Null	2	R.sanguineus	22881	1509
403	WZ	Adult	Male	Feeding	Null	1.6	R.sanguineus	24398	1513
406	WZ	Adult	Male	Feeding	Null	2.2	R.sanguineus	24798	1488
419	WZ	Adult	Male	Feeding	Null	1.9	R.sanguineus	28492	1483
420	WZ	Adult	Male	Feeding	Null	1.5	R.sanguineus	24746	1478
424	WZ	Adult	Male	Feeding	Null	1.8	R.sanguineus	5346	1461
361	YG	Adult	Female	Feeding	Null	3.5	H.hystricis	23923	1475
365	YG	Adult	Female	Feeding	Null	1.7	H.hystricis	8060	1575
694	YG	Adult	Female	Feeding	Null	2.3	H.hystricis	14125	1447
711	YG	Adult	Female	Feeding	Null	3.7	H.hystricis	11820	1469
724	YG	Adult	Female	Feeding	Null	4.5	H.hystricis	10152	1450
728	YG	Adult	Female	Feeding	Null	3	H.hystricis	15984	1467
733	YG	Adult	Female	Feeding	Null	2.7	H.hystricis	17329	1425
735	YG	Adult	Female	Feeding	Null	3.8	H.hystricis	17795	1434
350	YG	Adult	Male	Feeding	Null	2.6	H.hystricis	10716	1517
366	YG	Adult	Male	Feeding	Null	4.1	H.hystricis	4817	1469
730	YG	Adult	Male	Feeding	Null	2.4	H.hystricis	16994	1464
731	YG	Adult	Male	Feeding	Null	2.6	H.hystricis	16892	1427
734	YG	Adult	Male	Feeding	Null	2.2	H.hystricis	18293	1472
739	YG	Adult	Male	Feeding	Null	3.1	H.hystricis	13302	1458
743	YG	Adult	Male	Feeding	Null	3	H.hystricis	9261	1454
710	YG	Nymph	Null	Feeding	Null	0.9	H.hystricis	16785	1446
749	YG	Nymph	Null	Feeding	Null	13.3	H.hystricis	7980	1466
689	YG	Adult	Female	Overfeeding	Null	409.2	H.hystricis	17141	1546
690	YG	Adult	Female	Overfeeding	Null	224.1	H.hystricis	14760	1540
691	YG	Adult	Female	Overfeeding	Null	28.9	H.hystricis	21798	1463
746	YG	Adult	Female	Overfeeding	Null	17.6	H.hystricis	15883	1461
747	YG	Adult	Female	Overfeeding	Null	14.8	H.hystricis	10669	1458
748	YG	Adult	Female	Feeding	Null	8.4	H.hystricis	15141	1444
1."Null" indicates that the sample was not included in the analysis for that specific dimension. 2.In the Gender column, "Null" indicates Nymph, as nymphs have no gender and are not included in the gender-based comparison. 3.In the Time column, since other regions do not have samples from multiple time points, the time-based comparison is limited to the CZ region.
