# Supplementary material for: Microbial community characteristics and pathogens detection in Rhipicephalus sanguineus and Haemaphysalis hystricis from Hainan Island, China
Source: Front Microbiol. 2024 Oct 8;15:1450219. doi: 10.3389/fmicb.2024.1450219 (PMC11493706; doi:10.3389/fmicb.2024.1450219)
Supplement: Supplementary file 3 [file Data_Sheet_3.ZIP › Supplementary table 1-6/Supplementary table 4_differential analysis of differential analysis dimension.xlsx]

## Sheet: 20231023
Overall microbial community analysis
		Species-level beta diversity	Functional-level beta diversity	Alpha diversity			Stable&Transient species-level beta diversity		Stable&Transient functional-level beta diversity		Stable species		Transient species
	Grouping dimensions	Bray-curtis	Bray-curtis	Observed	Shannon	Pielou	Stable species	Transient species	Stable species	Transient species	Unique count	Total abundance	Unique count	Total abundance
R.sanguineus	Blood meal status	A, F=1.92, R²=0.02, P<0.05 P, F=2.22, P=0.13	A, F=1.64, R²=0.02, P=0.17 P, F=2.78, P=0.10	W=1163.5, P=0.37	W=1303, P=0.05	W=1329, P<0.05	A, F=3.02, R²=0.03, P<0.05 P, F=1.31, P=0.26	A, F=1.69, R²=0.02, P<0.001 P, F=3.33, P=0.07	A, F=2.26, R²=0.02, P=0.08 P, F=2.55, P=0.11	A, F=3.59, R²=0.03, P<0.001 P, F=1.80, P=0.20	W: W=1194, P=0.26	W: W=979, P=0.66	W: W=1171, P=0.34	W: W=1101, P=0.66
	Developmental stage	A, F=3.45, R²=0.03, P<0.01 P, F=0.28, P=0.62	A, F=6.15, R²=0.06, P<0.01 P, F=8.52, P<0.01	W=361, P<0.05	W=285, P<0.01	W=276, P<0.01	A, F=5.66, R²=0.05, P<0.01 P, F=2.02, P=0.15	A, F=1.71, R²=0.02, P<0.001 P, F=6.22, P<0.05	A, F=4.00, R²=0.04, P<0.05 P, F=3.03, P=0.08	A, F=1.49, R²=0.01, P=0.05 P, F=0.17, P=0.66	W: W=1.5, P<0.001	W: W=426, P=0.17	W: W=679.5, P=0.25	W: W=702, P=0.17
	Sex	A, F=2.80, R²=0.03, P=0.01 P, F=4.36, P=0.05	A, F=4.00, R²=0.04, P<0.01 P, F=2.41, P=0.13	W=916, P=0.18	W=735, P<0.01	W=685, P<0.01	A, F=5.82, R²=0.06, P<0.001 P, F=1.68, P=0.21	A, F=1.64, R²=0.02, P<0.01 P, F=0.07, P=0.80	A, F=3.97, R²=0.04, P<0.01 P, F=2.41, P=0.11	A, F=3.56, R²=0.04, P<0.001 P, F=0.41, P=0.52	W: W=486.5, P<0.001	W: W=0.32, P=0.32	W: W=987, P=0.43	W: W=961, P=0.32
	Time	Total: A, F=4.59, R²=0.37, P<0.001 P, F=2.51, P=0.10 First-Second: A, F=5.35, R²=0.33, P<0.01 P, F=0.60, P=0.47 First-Third: A, F=1.35, R²=0.11, P=0.13 P, F=1.93, P=0.24 Second-Third: A, F=6.46, R²=0.39, P<0.01 P, F=5.76, P<0.05	Total: A, F=11.99, R²=0.60, P<0.001 P, F=1.11, P=0.38 First-Second: A, F=15.42, R²=0.58, P<0.01 P, F=2.56, P=0.14 First-Third: F= A, F=3.78, R²=0.26, P<0.05 P, F=1.06, P=0.40 Second-Third: A, F=22.64, R²=0.69, P<0.01 P, F=0.04, P=0.90	Total: K, H= 10.14, P<0.01 First-Second: W=75, P=0.06 First-Third: W= 33.5, P=0.08 Second-Third:W= 36, P<0.01	Total: K, H=10.37, P<0.01 First-Second: W= 3, P<0.01 First-Third: W= 33, P=0.10 Second-Third: W= 34, P<0.01	Total: K, H= 10.57, P<0.01 First-Second: W= 2, P<0.01 First-Third: W= 32, P=0.13 Second-Third: W= 34, P<0.01	Total: A, F=12.41, R²=0.61, P<0.001 P, F=0.87, P=0.46 First-Second: A, F=16.87, R²=0.61, P<0.01 P, F=1.37, P=0.27 First-Third: A, F=2.38, R²=0.18, P=0.05 P, F=1.15, P=0.36 Second-Third: A, F=22.76, R²=0.69, P<0.01 P, F=0.09, P=0.84	Total: A, F=1.45, R²=0.15, P<0.001 P, F=0.76, P=0.47 First-Second: A, F=1.25, R²=0.10, P<0.05 P, F=0.50, P=0.49 First-Third: A, F=1.55, R²=0.12, P＜0.001 P, F=2.65, P=0.14 Second-Third: A, F=1.57, R²=0.14, P<0.01 P, F=0.13, P=0.71	Total: A, F=10.38, R²=0.56, P<0.001 P, F=1.38, P=0.29 First-Second: A, F=12.85, R²=0.54, P<0.01 P, F=2.31, P=0.17 First-Third: A, F=3.80, R²=0.26, P<0.05 P, F=1.47, P=0.30 Second-Third: A, F=21.04, R²=0.68, P<0.01 P, F<0.01, P=1.0	Total: A, F=1.41, R²=0.11, P<0.05 P, F=0.45, P=0.65 First-Second: A, F=3.80, R²=0.26, P<0.05 P, F=0.26, P=0.61 First-Third: A, F=1.11, R²=0.09, P=0.26 P, F=0.22, P=0.68 Second-Third: A, F=1.20, R²=0.11, P=0.16 P, F=0.97, P=0.36	Total: K: H=11.82, P<0.01 First-Second: W: W=19, P=0.83 First-Third: W: W=42, P<0.01 Second-Third: W: W=36, P<0.01	Total: K: H=6.50, P<0.05 First-Second: W: W=18, P=0.73 First-Third: W: W=2, P<0.01 Second-Third: W: W=9, P=0.18	Total: K: H=2.80, P=0.25 First-Second: W: W=24.5, P=0.67 First-Third: W: W=31.5, P=0.15 Second-Third: W: W=26, P=0.24	Total: K: H=6.50, P<0.05 First-Second: W: W=24, P=0.73 First-Third: W: W=40, P<0.01 Second-Third: W: W=27, P=0.18
	Geographical location	Total: A, F=6.08, R²=0.20, P<0.001 P, F=3.16, P<0.05 BX-CZ: A, F=1.51, R²=0.03, P=0.13 P, F=0.16, P=0.69 BX-SY: A, F=4.28, R²=0.11, P＜0.001 P, F=9.91, P<0.05 BX-WS: A, F=1.12, R²=0.04, P=0.32 P, F=0.02, P=0.92 BX-WZ: A, F=7.96, R²=0.27, P＜0.001 P, F=2.66, P=0.14 CZ-SY: A, F=9.36, R²=0.13, P＜0.001 P, F=8.55, P<0.01 CZ-WS: A, F=1.61, R²=0.03, P=0.11 P, F=0.35, P=0.55 CZ-WZ: A, F=14.07, R²=0.22, P＜0…	Total:F= A, F=6.98, R²=0.22, P<0.01 P, F=0.51, P=0.73 BX-CZ: F= A, F=0.46, R²=0.01, P=0.68 P, F=0.12, P=0.72 BX-SY: A, F=6.53, R²=0.15, P<0.01 P, F=0.51, P=0.50 BX-WS: A, F=0.43, R²=0.02, P=0.73 P, F=0.06, P=0.82 BX-WZ: A, F=9.08, R²=0.29, P<0.01 P, F=0.47, P=0.52 CZ-SY: A, F=11.49, R²=0.15, P<0.001 P, F=0.56, P=0.47 CZ-WS: A, F=1.18, R²=0.02, P=0.31 P, F=0.58, P=0.45 CZ-WZ: A, F=14.43, R²=0.22, …	Total：K, H=3.97, P=0.30 BX-CZ: W= 297, P=0.28 BX-SY: W= 182, P=0.42 BX-WS: W=90.5, P=0.75 BX-WZ: W= 60, P=0.51 CZ-SY: W= 536, P=0.97 CZ-WS: W= 250, P=0.48 CZ-WZ: W= 172, P=0.11 SY-WS: W= 154, P=0.43 SY-WZ: W= 103.5, P=0.10 WS-WZ: W= 65, P=0.34	Total：K, H= 7.66, P<0.001 BX-CZ: W= 256, P=0.84 BX-SY: W= 137,P=0.56 BX-WS: W= 85,P=0.97 BX-WZ: W= 44, P=0.11 CZ-SY: W= 416, P=0.13 CZ-WS: W= 297, P=0.85 CZ-WZ: W= 127, P<0.01 SY-WS:W= 222, P=0.26 SY-WZ: W= 102, P=0.09 WS-WZ: W= 51, P=0.09	Total：K,H= 8.97, P<0.001 BX-CZ: W= 255, P=0.85 BX-SY:W= 127, P=0.37 BX-WS: W= 83, P=0.97 BX-WZ: W= 37, P<0.05 CZ-SY: W= 395, P=0.07 CZ-WS: W= 296, P=0.87 CZ-WZ: W= 125, P＜0.01 SY-WS: W= 226, P=0.22 SY-WZ: W= 110, P=0.16 WS-WZ: W= 46, P=0.05	Total: A, F=9.99, R²=0.29, P<0.001 P, F=0.45, P=0.76 BX-CZ: A, F=1.35, R²=0.03, P=0.24 P, F=0.46, P=0.53 BX-SY: A, F=9.41, R²=0.20, P<0.001 P, F=0.26, P=0.61 BX-WS: A, F=0.65, R²=0.03, P=0.58 P, F=0.002, P=0.96 BX-WZ: A, F=9.68, R²=0.31, P<0.001 P, F=1.20, P=0.27 CZ-SY: A, F=23.18, R²=0.26, P<0.001 P, F=0.01, P=0.93 CZ-WS: A, F=1.93, R²=0.04, P=0.11 P, F=0.36, P=0.60 CZ-WZ: A, F=19.01, R²=0.27, P…	Total: A, F=1.82, R²=0.07, P<0.001 P, F=1.18, P=0.30 BX-CZ: A, F=1.30, R²=0.02, P=0.05 P, F=0.62, P=0.43 BX-SY: A, F=1.37, R²=0.04, P<0.01 P, F=1.18, P=0.30 BX-WS: A, F=1.32, R²=0.05, P=0.05 P, F=0.51, P=0.48 BX-WZ: A, F=1.43, R²=0.06, P<0.01 P, F=0.003, P=0.95 CZ-SY: A, F=2.57, R²=0.04, P＜0.001 P, F=0.17, P=0.69 CZ-WS: A, F=2.27, R²=0.04, P＜0.001 P, F=2.73, P=0.11 CZ-WZ: A, F=1.91, R²=0.04, P＜0.…	Total: A, F=6.38, R²=0.20, P<0.001 P, F=1.11, P=0.36 BX-CZ: A, F=0.31, R²=0.01, P=0.86 P, F=0.20, P=0.66 BX-SY: A, F=2.69, R²=0.07, P<0.05 P, F=0.60, P=0.43 BX-WS: A, F=1.39, R²=0.05, P=0.24 P, F=0.38, P=0.56 BX-WZ: A, F=8.51, R²=0.28, P＜0.001 P, F=0.02, P=0.90 CZ-SY: A, F=7.18, R²=0.10, P＜0.001 P, F=3.49, P=0.06 CZ-WS: A, F=2.40, R²=0.04, P=0.07 P, F=0.28, P=0.60 CZ-WZ: A, F=18.06, R²=0.26, P＜0.…	Total: A, F=2.04, R²=0.08, P<0.001 P, F=0.20, P=0.94 BX-CZ: A, F=1.47, R²=0.03, P<0.05 P, F=0.29, P=0.59 BX-SY: A, F=1.42, R²=0.04, P=0.05 P, F=0.01, P=0.92 BX-WS: A, F=1.24, R²=0.05, P=0.12 P, F=0.01, P=0.94 BX-WZ: A, F=1.66, R²=0.07, P＜0.001 P, F=0.001, P=0.96 CZ-SY: A, F=3.51, R²=0.05, P＜0.001 P, F=0.54, P=0.47 CZ-WS: A, F=1.84, R²=0.03, P<0.01 P, F=0.41, P=0.52 CZ-WZ: A, F=1.92, R²=0.04, P<0.…	Total: K: H=31.08, P<0.001 BX-CZ: W: W=325, P=0.09 BX-SY: W: W=292.5, P<0.001 BX-WS: W: W=134, P<0.05 BX-WZ: W: W=81, P=0.62 CZ-SY: W: W=826.5, P<0.001 CZ-WS: W: 338.5, P=0.32 CZ-WZ: W: W=185, P=0.20 SY-WS: W: W=71, P<0.01 SY-WZ: W: W=29, P<0.001 WS-WZ: W: W=40.5, P<0.05	Total: K: H=3.92, P=0.42 BX-CZ: W: W=230, P=0.75 BX-SY: W: W=143, P=0.70 BX-WS: W: W=83, P=0.98 BX-WZ: W: W=49, P=0.20 CZ-SY: W: W=530, P=0.98 CZ-WS: W: W=312, P=0.64 CZ-WZ: W: W=160, P=0.07 SY-WS: W: W=193.5, P=0.76 SY-WZ: W: W=111, P=0.16 WS-WZ: W: W=49, P=0.08	Total: K: H=14.81, P<0.01 BX-CZ: W: W=278.5, P=0.50 BX-SY: W: W=227.5, P<0.05 BX-WS: W: W=75, P=0.66 BX-WZ: W: W=108.5, P<0.05 CZ-SY: W: W=718.5, P<0.05 CZ-WS: W: 209, P=0.13 CZ-WZ: W: W=350, P<0.05 SY-WS: W: W=84, P<0.01 SY-WZ: W: W=186.5, P=0.35 WS-WZ: W: W=126, P<0.05	Total: K: H=3.91, P=0.42 BX-CZ: W: W=262, P=0.75 BX-SY: W: W=169, P=0.70 BX-WS: W: W=85, P=0.98 BX-WZ: W: W=95, P=0.20 CZ-SY: W: W=536, P=0.98 CZ-WS: W: W=262, P=0.64 CZ-WZ: W; W=332, P=0.07 SY-WS: W: W=171, P=0.77 SY-WZ: W: W=201, P=0.16 WS-WZ: W: W=119, P=0.08
	Tick speices	A, F=11.82, R²=0.09, P<0.01 P, F=8.68, P<0.01	A, F=11.35, R²=0.08, P<0.01 P, F=0.08, P=0.78	W= 1477.5, P=0.11	W= 1896, P<0.001	W= 1955, P<0.001	A, F=15.03, R²=0.11, P<0.001 P, F=6.00, P<0.05	A, F=3.67, R²=0.03, P<0.001 P, F=7.78, P<0.01	A, F=13.25, R²=0.09 P<0.001 P, F=1.56, P=0.21	A, F=4.13, R²=0.03, P<0.001 P, F=1.65, P=0.21	W: W=2438, P<0.001	W: W=588, P<0.001	W: W=1968.5, P<0.001	W: W=1850, P<0.001
H.hystrics	Blood meal status	A, F=1.11, R²=0.05, P=0.20 P, F=34.33, P<0.001	A, F=2.15, R²=0.09, P=0.05 P, F=0.03, P=0.85	W=59, P=0.32	W=73, P=0.05	W=68, P=0.09	A, F=3.18, R²=0.13, P<0.05 P, F=2.08, P=0.16	A, F=1.31, R²=0.06, P<0.05 P, F=0.71, P=0.42	A, F=2.15, R²=0.09, P=0.10 P, F=0.35, P=0.55	A, F=2.02, R²=0.09, P<0.01 P, F=0.16, P=0.70	W: W=81, P<0.01	W: W=25, P=0.15	W: W=72, P<0.05	W: W=65, P=0.15
	Developmental stage	A, F=0.87, R²=0.04, P=0.84 P, F=62.91, P<0.001	A, F=1.16, R²=0.05, P=0.30 P, F=0.20, P=0.67	W=20, P=0.95	W=23, P=0.87	W=28, P=0.51	A, F=1.14, R²=0.05, P=0.28 P, F=1.29, P=0.26	A, F=0.88, R²=0.04, P=0.81 P, F=19.82, P<0.001	A, F=0.65, R²=0.03, P=0.45 P, F=0.47, P=0.38	A, F=1.09, R²=0.05, P=0.30 P, F=8.41, P<0.01	W: W=34, P=0.17	W: W=21, P=1	W: W=14, P=0.48	W: W=21, P=1
	Sex	A, F=0.96, R²=0.05, P=0.61 P, F=1.78, P=0.19	A, F=1.43, R²=0.07, P=0.21 P, F=0.08, P=0.78	W= 61, P= 0.40	W= 52, P= 0.86	W= 56, P=0.64	A, F=1.48, R²=0.07, P=0.14 P, F=0.15, P=0.69	A, F=1.27, R²=0.06, P=0.15 P, F=0.02, P=0.89	A, F=0.98, R²=0.05, P=0.36 P, F=0.09, P=0.80	A, F=1.43, R²=0.07, P=0.12 P, F=0.05, P=0.82	W: W=25.5, P=0.09	W: W=49, P=1	W: W=50, P=0.97	W: W=49, P=1
		Note：W=Wilcoxon；K=Kruskal-Wallis；A=Adonis；P=Permdisp
			+
