# Supplementary material for: Microbial community characteristics and pathogens detection in Rhipicephalus sanguineus and Haemaphysalis hystricis from Hainan Island, China
Source: Front Microbiol. 2024 Oct 8;15:1450219. doi: 10.3389/fmicb.2024.1450219 (PMC11493706; doi:10.3389/fmicb.2024.1450219)
Supplement: Supplementary file 3 [file Data_Sheet_3.ZIP › Supplementary table 1-6/Supplementary table 5_Potential biomarker list.csv]

	Taxonomy	Kingdom	Phylum	Class	Order	Family	Genus	Biomarker	Group_type	Source	Freqence
1	k__Bacteria; p__Firmicutes; c__Clostridia; o__Clostridiales; f__Clostridiaceae; g__Clostridium_sensu_stricto_1	Bacteria	Firmicutes	Clostridia	Clostridiales	Clostridiaceae	Clostridium_sensu_stricto_1	Differential species	Blood meal status_R	Venn+Randomforest+LEfSe+Aldex2	3
2	k__Bacteria; p__Firmicutes; c__Clostridia; o__Clostridiales; f__Clostridiaceae; g__Clostridium_sensu_stricto_1	Bacteria	Firmicutes	Clostridia	Clostridiales	Clostridiaceae	Clostridium_sensu_stricto_1	Core species	Gender_H:Male_H	Taxa+Stable+Betweenness	3
3	k__Bacteria; p__Firmicutes; c__Clostridia; o__Clostridiales; f__Clostridiaceae; g__Clostridium_sensu_stricto_1	Bacteria	Firmicutes	Clostridia	Clostridiales	Clostridiaceae	Clostridium_sensu_stricto_1	Core species	Gender_H:Female_H	Taxa+Stable+Betweenness	3
4	k__Bacteria; p__Actinobacteria; c__unidentified_Actinobacteria; o__Corynebacteriales; f__Mycobacteriaceae; g__Mycobacterium	Bacteria	Actinobacteria	unidentified_Actinobacteria	Corynebacteriales	Mycobacteriaceae	Mycobacterium	Differential species	Blood meal status_H	Venn+Randomforest+LEfSe+Aldex2	3
5	k__Bacteria; p__Actinobacteria; c__unidentified_Actinobacteria; o__Corynebacteriales; f__Mycobacteriaceae; g__Mycobacterium	Bacteria	Actinobacteria	unidentified_Actinobacteria	Corynebacteriales	Mycobacteriaceae	Mycobacterium	Differential species	Tick species	Venn+Randomforest+LEfSe+Aldex2	3
6	k__Bacteria; p__Actinobacteria; c__unidentified_Actinobacteria; o__Corynebacteriales; f__Mycobacteriaceae; g__Mycobacterium	Bacteria	Actinobacteria	unidentified_Actinobacteria	Corynebacteriales	Mycobacteriaceae	Mycobacterium	Core species	Gender_H:Male_H	Taxa+Stable+Betweenness	3
7	k__Bacteria; p__Proteobacteria; c__Alphaproteobacteria; o__Rhizobiales; f__Rhizobiaceae; g__Mesorhizobium	Bacteria	Proteobacteria	Alphaproteobacteria	Rhizobiales	Rhizobiaceae	Mesorhizobium	Differential species	Tick species	Venn+Randomforest+LEfSe+Aldex2	2
8	k__Bacteria; p__Proteobacteria; c__Alphaproteobacteria; o__Rhizobiales; f__Rhizobiaceae; g__Mesorhizobium	Bacteria	Proteobacteria	Alphaproteobacteria	Rhizobiales	Rhizobiaceae	Mesorhizobium	Differential species	Blood meal status_H	Venn+Randomforest+LEfSe+Aldex2	2
9	k__Bacteria; p__Proteobacteria; c__Alphaproteobacteria; o__Sphingomonadales; f__Sphingomonadaceae; g__Sphingomonas	Bacteria	Proteobacteria	Alphaproteobacteria	Sphingomonadales	Sphingomonadaceae	Sphingomonas	Differential species	Blood meal status_H	Venn+Randomforest+LEfSe+Aldex2	3
10	k__Bacteria; p__Proteobacteria; c__Alphaproteobacteria; o__Sphingomonadales; f__Sphingomonadaceae; g__Sphingomonas	Bacteria	Proteobacteria	Alphaproteobacteria	Sphingomonadales	Sphingomonadaceae	Sphingomonas	Differential species	Tick species	Venn+Randomforest+LEfSe+Aldex2	3
11	k__Bacteria; p__Proteobacteria; c__Alphaproteobacteria; o__Sphingomonadales; f__Sphingomonadaceae; g__Sphingomonas	Bacteria	Proteobacteria	Alphaproteobacteria	Sphingomonadales	Sphingomonadaceae	Sphingomonas	Core species	Gender_H:Female_H	Taxa+Stable+Closeness+Betweenness	3
12	k__Bacteria; p__Proteobacteria; c__Gammaproteobacteria; o__Burkholderiales; f__Comamonadaceae; g__Rhizobacter	Bacteria	Proteobacteria	Gammaproteobacteria	Burkholderiales	Comamonadaceae	Rhizobacter	Differential species	Blood meal status_H	Venn+Randomforest+LEfSe+Aldex2	2
13	k__Bacteria; p__Proteobacteria; c__Gammaproteobacteria; o__Burkholderiales; f__Comamonadaceae; g__Rhizobacter	Bacteria	Proteobacteria	Gammaproteobacteria	Burkholderiales	Comamonadaceae	Rhizobacter	Differential species	Tick species	Venn+Randomforest+LEfSe+Aldex2	2
14	k__Bacteria; p__Proteobacteria; c__Gammaproteobacteria; o__Burkholderiales; f__Oxalobacteraceae; g__Massilia	Bacteria	Proteobacteria	Gammaproteobacteria	Burkholderiales	Oxalobacteraceae	Massilia	Differential species	Blood meal status_H	Venn+Randomforest+LEfSe+Aldex2	3
15	k__Bacteria; p__Proteobacteria; c__Gammaproteobacteria; o__Burkholderiales; f__Oxalobacteraceae; g__Massilia	Bacteria	Proteobacteria	Gammaproteobacteria	Burkholderiales	Oxalobacteraceae	Massilia	Differential species	Tick species	Venn+Randomforest+LEfSe+Aldex2	3
16	k__Bacteria; p__Proteobacteria; c__Gammaproteobacteria; o__Burkholderiales; f__Oxalobacteraceae; g__Massilia	Bacteria	Proteobacteria	Gammaproteobacteria	Burkholderiales	Oxalobacteraceae	Massilia	Core species	Geographical location:WS	Taxa+Stable+Betweenness	3
17	k__Bacteria; p__Firmicutes; c__Bacilli; o__Bacillales; f__Bacillaceae; g__Bacillus	Bacteria	Firmicutes	Bacilli	Bacillales	Bacillaceae	Bacillus	Differential species	Geographical location	Venn+Randomforest+LEfSe+Aldex2	15
18	k__Bacteria; p__Firmicutes; c__Bacilli; o__Bacillales; f__Bacillaceae; g__Bacillus	Bacteria	Firmicutes	Bacilli	Bacillales	Bacillaceae	Bacillus	Core species	Gender_H:Female_H	Taxa+Stable+Closeness+Betweenness	15
19	k__Bacteria; p__Firmicutes; c__Bacilli; o__Bacillales; f__Bacillaceae; g__Bacillus	Bacteria	Firmicutes	Bacilli	Bacillales	Bacillaceae	Bacillus	Core species	Developmental stage_H:Adult_H	Taxa+Stable+Closeness+Betweenness	15
20	k__Bacteria; p__Firmicutes; c__Bacilli; o__Bacillales; f__Bacillaceae; g__Bacillus	Bacteria	Firmicutes	Bacilli	Bacillales	Bacillaceae	Bacillus	Differential species	Developmental stage_R	Venn+Randomforest+LEfSe+Aldex2	15
21	k__Bacteria; p__Firmicutes; c__Bacilli; o__Bacillales; f__Bacillaceae; g__Bacillus	Bacteria	Firmicutes	Bacilli	Bacillales	Bacillaceae	Bacillus	Core species	Time:First	Taxa+Stable+Betweenness	15
22	k__Bacteria; p__Firmicutes; c__Bacilli; o__Bacillales; f__Bacillaceae; g__Bacillus	Bacteria	Firmicutes	Bacilli	Bacillales	Bacillaceae	Bacillus	Core species	Gender_H:Male_H	Taxa+Stable+Betweenness	15
23	k__Bacteria; p__Firmicutes; c__Bacilli; o__Bacillales; f__Bacillaceae; g__Bacillus	Bacteria	Firmicutes	Bacilli	Bacillales	Bacillaceae	Bacillus	Core species	Feeding_R:Feeding_R	Taxa+Stable+Closeness	15
24	k__Bacteria; p__Firmicutes; c__Bacilli; o__Bacillales; f__Bacillaceae; g__Bacillus	Bacteria	Firmicutes	Bacilli	Bacillales	Bacillaceae	Bacillus	Core species	Tick species:H.hystricis	Taxa+Stable+Betweenness	15
25	k__Bacteria; p__Firmicutes; c__Bacilli; o__Bacillales; f__Bacillaceae; g__Bacillus	Bacteria	Firmicutes	Bacilli	Bacillales	Bacillaceae	Bacillus	Core species	Feeding_H:Overfeeding_H	Taxa+Stable+Betweenness	15
26	k__Bacteria; p__Firmicutes; c__Bacilli; o__Bacillales; f__Bacillaceae; g__Bacillus	Bacteria	Firmicutes	Bacilli	Bacillales	Bacillaceae	Bacillus	Core species	Feeding_R:Overfeeding_R	Taxa+Stable+Betweenness	15
27	k__Bacteria; p__Firmicutes; c__Bacilli; o__Bacillales; f__Bacillaceae; g__Bacillus	Bacteria	Firmicutes	Bacilli	Bacillales	Bacillaceae	Bacillus	Core species	Feeding_H:Feeding_H	Taxa+Stable+Betweenness	15
28	k__Bacteria; p__Firmicutes; c__Bacilli; o__Bacillales; f__Bacillaceae; g__Bacillus	Bacteria	Firmicutes	Bacilli	Bacillales	Bacillaceae	Bacillus	Core species	Time:Second	Taxa+Stable+Betweenness	15
29	k__Bacteria; p__Firmicutes; c__Bacilli; o__Bacillales; f__Bacillaceae; g__Bacillus	Bacteria	Firmicutes	Bacilli	Bacillales	Bacillaceae	Bacillus	Core species	Tick species:R.sanguineus	Taxa+Stable+Closeness	15
30	k__Bacteria; p__Firmicutes; c__Bacilli; o__Bacillales; f__Bacillaceae; g__Bacillus	Bacteria	Firmicutes	Bacilli	Bacillales	Bacillaceae	Bacillus	Differential species	Tick species	Venn+Randomforest+LEfSe+Aldex2	15
31	k__Bacteria; p__Firmicutes; c__Bacilli; o__Bacillales; f__Bacillaceae; g__Bacillus	Bacteria	Firmicutes	Bacilli	Bacillales	Bacillaceae	Bacillus	Core species	Geographical location:BX	Taxa+Stable+Betweenness	15
32	k__Bacteria; p__Firmicutes; c__Bacilli; o__Bacillales; f__Planococcaceae; g__Sporosarcina	Bacteria	Firmicutes	Bacilli	Bacillales	Planococcaceae	Sporosarcina	Differential species	Developmental stage_R	Venn+Randomforest+LEfSe+Aldex2	1
33	k__Bacteria; p__Firmicutes; c__Bacilli; o__Staphylococcales; f__Staphylococcaceae; g__Macrococcus	Bacteria	Firmicutes	Bacilli	Staphylococcales	Staphylococcaceae	Macrococcus	Core species	Feeding_H:Overfeeding_H	Taxa+Stable+Betweenness	9
34	k__Bacteria; p__Firmicutes; c__Bacilli; o__Staphylococcales; f__Staphylococcaceae; g__Macrococcus	Bacteria	Firmicutes	Bacilli	Staphylococcales	Staphylococcaceae	Macrococcus	Differential species	Time	Venn+Randomforest+LEfSe+Aldex2	9
35	k__Bacteria; p__Firmicutes; c__Bacilli; o__Staphylococcales; f__Staphylococcaceae; g__Macrococcus	Bacteria	Firmicutes	Bacilli	Staphylococcales	Staphylococcaceae	Macrococcus	Core species	Time:Third	Taxa+Stable+Degree+Betweenness+Eigenvector	9
36	k__Bacteria; p__Firmicutes; c__Bacilli; o__Staphylococcales; f__Staphylococcaceae; g__Macrococcus	Bacteria	Firmicutes	Bacilli	Staphylococcales	Staphylococcaceae	Macrococcus	Core species	Geographical location:WZ	Taxa+Stable+Betweenness	9
37	k__Bacteria; p__Firmicutes; c__Bacilli; o__Staphylococcales; f__Staphylococcaceae; g__Macrococcus	Bacteria	Firmicutes	Bacilli	Staphylococcales	Staphylococcaceae	Macrococcus	Core species	Gender_H:Male_H	Taxa+Stable+Betweenness	9
38	k__Bacteria; p__Firmicutes; c__Bacilli; o__Staphylococcales; f__Staphylococcaceae; g__Macrococcus	Bacteria	Firmicutes	Bacilli	Staphylococcales	Staphylococcaceae	Macrococcus	Differential species	Developmental stage_H	Venn+Randomforest+LEfSe+Aldex2	9
39	k__Bacteria; p__Firmicutes; c__Bacilli; o__Staphylococcales; f__Staphylococcaceae; g__Macrococcus	Bacteria	Firmicutes	Bacilli	Staphylococcales	Staphylococcaceae	Macrococcus	Core species	Geographical location:WS	Taxa+Stable+Betweenness	9
40	k__Bacteria; p__Firmicutes; c__Bacilli; o__Staphylococcales; f__Staphylococcaceae; g__Macrococcus	Bacteria	Firmicutes	Bacilli	Staphylococcales	Staphylococcaceae	Macrococcus	Core species	Geographical location:SY	Taxa+Stable+Closeness	9
41	k__Bacteria; p__Firmicutes; c__Bacilli; o__Staphylococcales; f__Staphylococcaceae; g__Macrococcus	Bacteria	Firmicutes	Bacilli	Staphylococcales	Staphylococcaceae	Macrococcus	Core species	Geographical location:CZ	Taxa+Stable+Closeness	9
42	k__Bacteria; p__Planctomycetes; c__unidentified_Planctomycetes; o__Pirellulales; f__Pirellulaceae; g__Pirellula	Bacteria	Planctomycetes	unidentified_Planctomycetes	Pirellulales	Pirellulaceae	Pirellula	Differential species	Developmental stage_H	Venn+Randomforest+LEfSe+Aldex2	1
43	k__Bacteria; p__Acidobacteriota; c__Acidobacteriae; o__Bryobacterales; f__Bryobacteraceae; g__Bryobacter	Bacteria	Acidobacteriota	Acidobacteriae	Bryobacterales	Bryobacteraceae	Bryobacter	Differential species	Tick species	Venn+Randomforest+LEfSe+Aldex2	3
44	k__Bacteria; p__Acidobacteriota; c__Acidobacteriae; o__Bryobacterales; f__Bryobacteraceae; g__Bryobacter	Bacteria	Acidobacteriota	Acidobacteriae	Bryobacterales	Bryobacteraceae	Bryobacter	Core species	Feeding_H:Feeding_H	Taxa+Stable+Betweenness	3
45	k__Bacteria; p__Acidobacteriota; c__Acidobacteriae; o__Bryobacterales; f__Bryobacteraceae; g__Bryobacter	Bacteria	Acidobacteriota	Acidobacteriae	Bryobacterales	Bryobacteraceae	Bryobacter	Core species	Gender_H:Female_H	Taxa+Stable+Closeness+Betweenness	3
46	k__Bacteria; p__Acidobacteriota; c__Blastocatellia; o__Blastocatellales; f__Blastocatellaceae; g__Blastocatella	Bacteria	Acidobacteriota	Blastocatellia	Blastocatellales	Blastocatellaceae	Blastocatella	Core species	Gender_H:Male_H	Taxa+Stable+Betweenness	2
47	k__Bacteria; p__Acidobacteriota; c__Blastocatellia; o__Blastocatellales; f__Blastocatellaceae; g__Blastocatella	Bacteria	Acidobacteriota	Blastocatellia	Blastocatellales	Blastocatellaceae	Blastocatella	Differential species	Tick species	Venn+Randomforest+LEfSe+Aldex2	2
48	k__Bacteria; p__Acidobacteriota; c__Blastocatellia; o__Blastocatellales; f__Blastocatellaceae; g__Stenotrophobacter	Bacteria	Acidobacteriota	Blastocatellia	Blastocatellales	Blastocatellaceae	Stenotrophobacter	Differential species	Tick species	Venn+Randomforest+LEfSe+Aldex2	1
49	k__Bacteria; p__Acidobacteriota; c__Blastocatellia; o__Pyrinomonadales; f__Pyrinomonadaceae; g__RB41	Bacteria	Acidobacteriota	Blastocatellia	Pyrinomonadales	Pyrinomonadaceae	RB41	Differential species	Tick species	Venn+Randomforest+LEfSe+Aldex2	1
50	k__Bacteria; p__Actinobacteria; c__unidentified_Actinobacteria; o__Corynebacteriales; f__Corynebacteriaceae; g__Corynebacterium	Bacteria	Actinobacteria	unidentified_Actinobacteria	Corynebacteriales	Corynebacteriaceae	Corynebacterium	Core species	Developmental stage_R:Nymph_R	Taxa+Stable+Betweenness	10
51	k__Bacteria; p__Actinobacteria; c__unidentified_Actinobacteria; o__Corynebacteriales; f__Corynebacteriaceae; g__Corynebacterium	Bacteria	Actinobacteria	unidentified_Actinobacteria	Corynebacteriales	Corynebacteriaceae	Corynebacterium	Differential species	Tick species	Venn+Randomforest+LEfSe+Aldex2	10
52	k__Bacteria; p__Actinobacteria; c__unidentified_Actinobacteria; o__Corynebacteriales; f__Corynebacteriaceae; g__Corynebacterium	Bacteria	Actinobacteria	unidentified_Actinobacteria	Corynebacteriales	Corynebacteriaceae	Corynebacterium	Core species	Feeding_R:Feeding_R	Taxa+Stable+Closeness	10
53	k__Bacteria; p__Actinobacteria; c__unidentified_Actinobacteria; o__Corynebacteriales; f__Corynebacteriaceae; g__Corynebacterium	Bacteria	Actinobacteria	unidentified_Actinobacteria	Corynebacteriales	Corynebacteriaceae	Corynebacterium	Core species	Tick species:R.sanguineus	Taxa+Stable+Closeness	10
54	k__Bacteria; p__Actinobacteria; c__unidentified_Actinobacteria; o__Corynebacteriales; f__Corynebacteriaceae; g__Corynebacterium	Bacteria	Actinobacteria	unidentified_Actinobacteria	Corynebacteriales	Corynebacteriaceae	Corynebacterium	Core species	Time:Second	Taxa+Stable+Betweenness	10
55	k__Bacteria; p__Actinobacteria; c__unidentified_Actinobacteria; o__Corynebacteriales; f__Corynebacteriaceae; g__Corynebacterium	Bacteria	Actinobacteria	unidentified_Actinobacteria	Corynebacteriales	Corynebacteriaceae	Corynebacterium	Differential species	Geographical location	Venn+Randomforest+LEfSe+Aldex2	10
56	k__Bacteria; p__Actinobacteria; c__unidentified_Actinobacteria; o__Corynebacteriales; f__Corynebacteriaceae; g__Corynebacterium	Bacteria	Actinobacteria	unidentified_Actinobacteria	Corynebacteriales	Corynebacteriaceae	Corynebacterium	Core species	Geographical location:BX	Taxa+Stable+Betweenness	10
57	k__Bacteria; p__Actinobacteria; c__unidentified_Actinobacteria; o__Corynebacteriales; f__Corynebacteriaceae; g__Corynebacterium	Bacteria	Actinobacteria	unidentified_Actinobacteria	Corynebacteriales	Corynebacteriaceae	Corynebacterium	Core species	Geographical location:CZ	Taxa+Stable+Closeness	10
58	k__Bacteria; p__Actinobacteria; c__unidentified_Actinobacteria; o__Corynebacteriales; f__Corynebacteriaceae; g__Corynebacterium	Bacteria	Actinobacteria	unidentified_Actinobacteria	Corynebacteriales	Corynebacteriaceae	Corynebacterium	Core species	Developmental stage_R:Adult_R	Taxa+Stable+Closeness	10
59	k__Bacteria; p__Actinobacteria; c__unidentified_Actinobacteria; o__Corynebacteriales; f__Corynebacteriaceae; g__Corynebacterium	Bacteria	Actinobacteria	unidentified_Actinobacteria	Corynebacteriales	Corynebacteriaceae	Corynebacterium	Core species	Geographical location:WZ	Taxa+Stable+Betweenness	10
60	k__Bacteria; p__Actinobacteria; c__unidentified_Actinobacteria; o__Micrococcales; f__Dermacoccaceae; g__Dermacoccus	Bacteria	Actinobacteria	unidentified_Actinobacteria	Micrococcales	Dermacoccaceae	Dermacoccus	Differential species	Tick species	Venn+Randomforest+LEfSe+Aldex2	1
61	k__Bacteria; p__Actinobacteria; c__unidentified_Actinobacteria; o__Micrococcales; f__Micrococcaceae; g__Micrococcus	Bacteria	Actinobacteria	unidentified_Actinobacteria	Micrococcales	Micrococcaceae	Micrococcus	Differential species	Tick species	Venn+Randomforest+LEfSe+Aldex2	5
62	k__Bacteria; p__Actinobacteria; c__unidentified_Actinobacteria; o__Micrococcales; f__Micrococcaceae; g__Micrococcus	Bacteria	Actinobacteria	unidentified_Actinobacteria	Micrococcales	Micrococcaceae	Micrococcus	Core species	Geographical location:BX	Taxa+Stable+Betweenness	5
63	k__Bacteria; p__Actinobacteria; c__unidentified_Actinobacteria; o__Micrococcales; f__Micrococcaceae; g__Micrococcus	Bacteria	Actinobacteria	unidentified_Actinobacteria	Micrococcales	Micrococcaceae	Micrococcus	Core species	Geographical location:SY	Taxa+Stable+Betweenness	5
64	k__Bacteria; p__Actinobacteria; c__unidentified_Actinobacteria; o__Micrococcales; f__Micrococcaceae; g__Micrococcus	Bacteria	Actinobacteria	unidentified_Actinobacteria	Micrococcales	Micrococcaceae	Micrococcus	Core species	Tick species:R.sanguineus	Taxa+Stable+Closeness	5
65	k__Bacteria; p__Actinobacteria; c__unidentified_Actinobacteria; o__Micrococcales; f__Micrococcaceae; g__Micrococcus	Bacteria	Actinobacteria	unidentified_Actinobacteria	Micrococcales	Micrococcaceae	Micrococcus	Core species	Feeding_R:Feeding_R	Taxa+Stable+Closeness	5
66	k__Bacteria; p__Actinobacteria; c__unidentified_Actinobacteria; o__Propionibacteriales; f__Nocardioidaceae; g__Marmoricola	Bacteria	Actinobacteria	unidentified_Actinobacteria	Propionibacteriales	Nocardioidaceae	Marmoricola	Differential species	Tick species	Venn+Randomforest+LEfSe+Aldex2	1
67	k__Bacteria; p__Actinobacteria; c__unidentified_Actinobacteria; o__Propionibacteriales; f__Nocardioidaceae; g__Nocardioides	Bacteria	Actinobacteria	unidentified_Actinobacteria	Propionibacteriales	Nocardioidaceae	Nocardioides	Core species	Developmental stage_H:Adult_H	Taxa+Stable+Betweenness	5
68	k__Bacteria; p__Actinobacteria; c__unidentified_Actinobacteria; o__Propionibacteriales; f__Nocardioidaceae; g__Nocardioides	Bacteria	Actinobacteria	unidentified_Actinobacteria	Propionibacteriales	Nocardioidaceae	Nocardioides	Core species	Gender_H:Female_H	Taxa+Stable+Betweenness	5
69	k__Bacteria; p__Actinobacteria; c__unidentified_Actinobacteria; o__Propionibacteriales; f__Nocardioidaceae; g__Nocardioides	Bacteria	Actinobacteria	unidentified_Actinobacteria	Propionibacteriales	Nocardioidaceae	Nocardioides	Core species	Feeding_H:Feeding_H	Taxa+Stable+Betweenness	5
70	k__Bacteria; p__Actinobacteria; c__unidentified_Actinobacteria; o__Propionibacteriales; f__Nocardioidaceae; g__Nocardioides	Bacteria	Actinobacteria	unidentified_Actinobacteria	Propionibacteriales	Nocardioidaceae	Nocardioides	Differential species	Tick species	Venn+Randomforest+LEfSe+Aldex2	5
71	k__Bacteria; p__Actinobacteria; c__unidentified_Actinobacteria; o__Propionibacteriales; f__Nocardioidaceae; g__Nocardioides	Bacteria	Actinobacteria	unidentified_Actinobacteria	Propionibacteriales	Nocardioidaceae	Nocardioides	Core species	Gender_H:Male_H	Taxa+Stable+Betweenness	5
72	k__Bacteria; p__Actinobacteria; c__unidentified_Actinobacteria; o__Pseudonocardiales; f__Pseudonocardiaceae; g__Pseudonocardia	Bacteria	Actinobacteria	unidentified_Actinobacteria	Pseudonocardiales	Pseudonocardiaceae	Pseudonocardia	Differential species	Tick species	Venn+Randomforest+LEfSe+Aldex2	1
73	k__Bacteria; p__Actinobacteriota; c__Thermoleophilia; o__Gaiellales; f__Gaiellaceae; g__Gaiella	Bacteria	Actinobacteriota	Thermoleophilia	Gaiellales	Gaiellaceae	Gaiella	Differential species	Tick species	Venn+Randomforest+LEfSe+Aldex2	1
74	k__Bacteria; p__Actinobacteriota; c__Thermoleophilia; o__Solirubrobacterales; f__Solirubrobacteraceae; g__Conexibacter	Bacteria	Actinobacteriota	Thermoleophilia	Solirubrobacterales	Solirubrobacteraceae	Conexibacter	Differential species	Tick species	Venn+Randomforest+LEfSe+Aldex2	1
75	k__Bacteria; p__Actinobacteriota; c__Thermoleophilia; o__Solirubrobacterales; f__Solirubrobacteraceae; g__Solirubrobacter	Bacteria	Actinobacteriota	Thermoleophilia	Solirubrobacterales	Solirubrobacteraceae	Solirubrobacter	Core species	Tick species:H.hystricis	Taxa+Stable+Betweenness	2
76	k__Bacteria; p__Actinobacteriota; c__Thermoleophilia; o__Solirubrobacterales; f__Solirubrobacteraceae; g__Solirubrobacter	Bacteria	Actinobacteriota	Thermoleophilia	Solirubrobacterales	Solirubrobacteraceae	Solirubrobacter	Differential species	Tick species	Venn+Randomforest+LEfSe+Aldex2	2
77	k__Bacteria; p__Bacteroidota; c__Bacteroidia; o__Chitinophagales; f__Chitinophagaceae; g__Flavisolibacter	Bacteria	Bacteroidota	Bacteroidia	Chitinophagales	Chitinophagaceae	Flavisolibacter	Differential species	Tick species	Venn+Randomforest+LEfSe+Aldex2	2
78	k__Bacteria; p__Bacteroidota; c__Bacteroidia; o__Chitinophagales; f__Chitinophagaceae; g__Flavisolibacter	Bacteria	Bacteroidota	Bacteroidia	Chitinophagales	Chitinophagaceae	Flavisolibacter	Core species	Gender_H:Male_H	Taxa+Stable+Betweenness	2
79	k__Bacteria; p__Bacteroidota; c__Bacteroidia; o__Sphingobacteriales; f__Lentimicrobiaceae; g__Lentimicrobium	Bacteria	Bacteroidota	Bacteroidia	Sphingobacteriales	Lentimicrobiaceae	Lentimicrobium	Differential species	Tick species	Venn+Randomforest+LEfSe+Aldex2	1
80	k__Bacteria; p__Cyanobacteria; c__Cyanobacteriia; o__Chloroplast; f__unidentified_Chloroplast; g__unidentified_Chloroplast	Bacteria	Cyanobacteria	Cyanobacteriia	Chloroplast	unidentified_Chloroplast	unidentified_Chloroplast	Core species	Gender_H:Male_H	Taxa+Stable+Betweenness	3
81	k__Bacteria; p__Cyanobacteria; c__Cyanobacteriia; o__Chloroplast; f__unidentified_Chloroplast; g__unidentified_Chloroplast	Bacteria	Cyanobacteria	Cyanobacteriia	Chloroplast	unidentified_Chloroplast	unidentified_Chloroplast	Differential species	Tick species	Venn+Randomforest+LEfSe+Aldex2	3
82	k__Bacteria; p__Cyanobacteria; c__Cyanobacteriia; o__Chloroplast; f__unidentified_Chloroplast; g__unidentified_Chloroplast	Bacteria	Cyanobacteria	Cyanobacteriia	Chloroplast	unidentified_Chloroplast	unidentified_Chloroplast	Core species	Feeding_H:Overfeeding_H	Taxa+Stable+Betweenness	3
83	k__Bacteria; p__Deinococcota; c__Deinococci; o__Deinococcales; f__Deinococcaceae; g__Deinococcus	Bacteria	Deinococcota	Deinococci	Deinococcales	Deinococcaceae	Deinococcus	Differential species	Time	Venn+Randomforest+LEfSe+Aldex2	6
84	k__Bacteria; p__Deinococcota; c__Deinococci; o__Deinococcales; f__Deinococcaceae; g__Deinococcus	Bacteria	Deinococcota	Deinococci	Deinococcales	Deinococcaceae	Deinococcus	Differential species	Tick species	Venn+Randomforest+LEfSe+Aldex2	6
85	k__Bacteria; p__Deinococcota; c__Deinococci; o__Deinococcales; f__Deinococcaceae; g__Deinococcus	Bacteria	Deinococcota	Deinococci	Deinococcales	Deinococcaceae	Deinococcus	Core species	Feeding_H:Overfeeding_H	Taxa+Stable+Betweenness	6
86	k__Bacteria; p__Deinococcota; c__Deinococci; o__Deinococcales; f__Deinococcaceae; g__Deinococcus	Bacteria	Deinococcota	Deinococci	Deinococcales	Deinococcaceae	Deinococcus	Core species	Time:Second	Taxa+Stable+Betweenness	6
87	k__Bacteria; p__Deinococcota; c__Deinococci; o__Deinococcales; f__Deinococcaceae; g__Deinococcus	Bacteria	Deinococcota	Deinococci	Deinococcales	Deinococcaceae	Deinococcus	Core species	Gender_H:Female_H	Taxa+Stable+Betweenness	6
88	k__Bacteria; p__Deinococcota; c__Deinococci; o__Deinococcales; f__Deinococcaceae; g__Deinococcus	Bacteria	Deinococcota	Deinococci	Deinococcales	Deinococcaceae	Deinococcus	Differential species	Geographical location	Venn+Randomforest+LEfSe+Aldex2	6
89	k__Bacteria; p__Firmicutes; c__Bacilli; o__Paenibacillales; f__Paenibacillaceae; g__Paenibacillus	Bacteria	Firmicutes	Bacilli	Paenibacillales	Paenibacillaceae	Paenibacillus	Core species	Tick species:H.hystricis	Taxa+Stable+Betweenness	4
90	k__Bacteria; p__Firmicutes; c__Bacilli; o__Paenibacillales; f__Paenibacillaceae; g__Paenibacillus	Bacteria	Firmicutes	Bacilli	Paenibacillales	Paenibacillaceae	Paenibacillus	Differential species	Tick species	Venn+Randomforest+LEfSe+Aldex2	4
91	k__Bacteria; p__Firmicutes; c__Bacilli; o__Paenibacillales; f__Paenibacillaceae; g__Paenibacillus	Bacteria	Firmicutes	Bacilli	Paenibacillales	Paenibacillaceae	Paenibacillus	Core species	Gender_H:Male_H	Taxa+Stable+Betweenness	4
92	k__Bacteria; p__Firmicutes; c__Bacilli; o__Paenibacillales; f__Paenibacillaceae; g__Paenibacillus	Bacteria	Firmicutes	Bacilli	Paenibacillales	Paenibacillaceae	Paenibacillus	Core species	Feeding_H:Feeding_H	Taxa+Stable+Betweenness	4
93	k__Bacteria; p__Firmicutes; c__Clostridia; o__Eubacteriales; f__Eubacteriaceae; g__Acetobacterium	Bacteria	Firmicutes	Clostridia	Eubacteriales	Eubacteriaceae	Acetobacterium	Core species	Gender_H:Male_H	Taxa+Stable+Betweenness	3
94	k__Bacteria; p__Firmicutes; c__Clostridia; o__Eubacteriales; f__Eubacteriaceae; g__Acetobacterium	Bacteria	Firmicutes	Clostridia	Eubacteriales	Eubacteriaceae	Acetobacterium	Core species	Gender_H:Female_H	Taxa+Stable+Betweenness	3
95	k__Bacteria; p__Firmicutes; c__Clostridia; o__Eubacteriales; f__Eubacteriaceae; g__Acetobacterium	Bacteria	Firmicutes	Clostridia	Eubacteriales	Eubacteriaceae	Acetobacterium	Differential species	Tick species	Venn+Randomforest+LEfSe+Aldex2	3
96	k__Bacteria; p__Gemmatimonadetes; c__unidentified_Gemmatimonadetes; o__Gemmatimonadales; f__Gemmatimonadaceae; g__Roseisolibacter	Bacteria	Gemmatimonadetes	unidentified_Gemmatimonadetes	Gemmatimonadales	Gemmatimonadaceae	Roseisolibacter	Differential species	Tick species	Venn+Randomforest+LEfSe+Aldex2	2
97	k__Bacteria; p__Gemmatimonadetes; c__unidentified_Gemmatimonadetes; o__Gemmatimonadales; f__Gemmatimonadaceae; g__Roseisolibacter	Bacteria	Gemmatimonadetes	unidentified_Gemmatimonadetes	Gemmatimonadales	Gemmatimonadaceae	Roseisolibacter	Core species	Gender_H:Female_H	Taxa+Stable+Betweenness	2
98	k__Bacteria; p__Proteobacteria; c__Alphaproteobacteria; o__Acetobacterales; f__Acetobacteraceae; g__Belnapia	Bacteria	Proteobacteria	Alphaproteobacteria	Acetobacterales	Acetobacteraceae	Belnapia	Differential species	Tick species	Venn+Randomforest+LEfSe+Aldex2	1
99	k__Bacteria; p__Proteobacteria; c__Alphaproteobacteria; o__Acetobacterales; f__Acetobacteraceae; g__Roseomonas	Bacteria	Proteobacteria	Alphaproteobacteria	Acetobacterales	Acetobacteraceae	Roseomonas	Differential species	Tick species	Venn+Randomforest+LEfSe+Aldex2	6
100	k__Bacteria; p__Proteobacteria; c__Alphaproteobacteria; o__Acetobacterales; f__Acetobacteraceae; g__Roseomonas	Bacteria	Proteobacteria	Alphaproteobacteria	Acetobacterales	Acetobacteraceae	Roseomonas	Core species	Gender_H:Female_H	Taxa+Stable+Betweenness	6
101	k__Bacteria; p__Proteobacteria; c__Alphaproteobacteria; o__Acetobacterales; f__Acetobacteraceae; g__Roseomonas	Bacteria	Proteobacteria	Alphaproteobacteria	Acetobacterales	Acetobacteraceae	Roseomonas	Core species	Feeding_H:Overfeeding_H	Taxa+Stable+Betweenness	6
102	k__Bacteria; p__Proteobacteria; c__Alphaproteobacteria; o__Acetobacterales; f__Acetobacteraceae; g__Roseomonas	Bacteria	Proteobacteria	Alphaproteobacteria	Acetobacterales	Acetobacteraceae	Roseomonas	Core species	Feeding_H:Feeding_H	Taxa+Stable+Betweenness	6
103	k__Bacteria; p__Proteobacteria; c__Alphaproteobacteria; o__Acetobacterales; f__Acetobacteraceae; g__Roseomonas	Bacteria	Proteobacteria	Alphaproteobacteria	Acetobacterales	Acetobacteraceae	Roseomonas	Core species	Gender_H:Male_H	Taxa+Stable+Betweenness	6
104	k__Bacteria; p__Proteobacteria; c__Alphaproteobacteria; o__Acetobacterales; f__Acetobacteraceae; g__Roseomonas	Bacteria	Proteobacteria	Alphaproteobacteria	Acetobacterales	Acetobacteraceae	Roseomonas	Core species	Tick species:H.hystricis	Taxa+Stable+Betweenness	6
105	k__Bacteria; p__Proteobacteria; c__Alphaproteobacteria; o__Caulobacterales; f__Caulobacteraceae; g__Brevundimonas	Bacteria	Proteobacteria	Alphaproteobacteria	Caulobacterales	Caulobacteraceae	Brevundimonas	Core species	Gender_H:Female_H	Taxa+Stable+Closeness+Betweenness	2
106	k__Bacteria; p__Proteobacteria; c__Alphaproteobacteria; o__Caulobacterales; f__Caulobacteraceae; g__Brevundimonas	Bacteria	Proteobacteria	Alphaproteobacteria	Caulobacterales	Caulobacteraceae	Brevundimonas	Differential species	Tick species	Venn+Randomforest+LEfSe+Aldex2	2
107	k__Bacteria; p__Proteobacteria; c__Alphaproteobacteria; o__Rhizobiales; f__Beijerinckiaceae; g__Bosea	Bacteria	Proteobacteria	Alphaproteobacteria	Rhizobiales	Beijerinckiaceae	Bosea	Differential species	Tick species	Venn+Randomforest+LEfSe+Aldex2	1
108	k__Bacteria; p__Proteobacteria; c__Alphaproteobacteria; o__Rhizobiales; f__Beijerinckiaceae; g__Microvirga	Bacteria	Proteobacteria	Alphaproteobacteria	Rhizobiales	Beijerinckiaceae	Microvirga	Core species	Tick species:H.hystricis	Taxa+Stable+Betweenness	3
109	k__Bacteria; p__Proteobacteria; c__Alphaproteobacteria; o__Rhizobiales; f__Beijerinckiaceae; g__Microvirga	Bacteria	Proteobacteria	Alphaproteobacteria	Rhizobiales	Beijerinckiaceae	Microvirga	Differential species	Tick species	Venn+Randomforest+LEfSe+Aldex2	3
110	k__Bacteria; p__Proteobacteria; c__Alphaproteobacteria; o__Rhizobiales; f__Beijerinckiaceae; g__Microvirga	Bacteria	Proteobacteria	Alphaproteobacteria	Rhizobiales	Beijerinckiaceae	Microvirga	Core species	Gender_H:Female_H	Taxa+Stable+Closeness+Betweenness	3
111	k__Bacteria; p__Proteobacteria; c__Alphaproteobacteria; o__Rhizobiales; f__Xanthobacteraceae; g__Bradyrhizobium	Bacteria	Proteobacteria	Alphaproteobacteria	Rhizobiales	Xanthobacteraceae	Bradyrhizobium	Differential species	Tick species	Venn+Randomforest+LEfSe+Aldex2	2
112	k__Bacteria; p__Proteobacteria; c__Alphaproteobacteria; o__Rhizobiales; f__Xanthobacteraceae; g__Bradyrhizobium	Bacteria	Proteobacteria	Alphaproteobacteria	Rhizobiales	Xanthobacteraceae	Bradyrhizobium	Core species	Gender_H:Female_H	Taxa+Stable+Betweenness	2
113	k__Bacteria; p__Proteobacteria; c__Alphaproteobacteria; o__Rhodobacterales; f__Rhodobacteraceae; g__Rubellimicrobium	Bacteria	Proteobacteria	Alphaproteobacteria	Rhodobacterales	Rhodobacteraceae	Rubellimicrobium	Core species	Gender_H:Female_H	Taxa+Stable+Betweenness	7
114	k__Bacteria; p__Proteobacteria; c__Alphaproteobacteria; o__Rhodobacterales; f__Rhodobacteraceae; g__Rubellimicrobium	Bacteria	Proteobacteria	Alphaproteobacteria	Rhodobacterales	Rhodobacteraceae	Rubellimicrobium	Core species	Feeding_H:Overfeeding_H	Taxa+Stable+Betweenness	7
115	k__Bacteria; p__Proteobacteria; c__Alphaproteobacteria; o__Rhodobacterales; f__Rhodobacteraceae; g__Rubellimicrobium	Bacteria	Proteobacteria	Alphaproteobacteria	Rhodobacterales	Rhodobacteraceae	Rubellimicrobium	Core species	Gender_H:Male_H	Taxa+Stable+Betweenness	7
116	k__Bacteria; p__Proteobacteria; c__Alphaproteobacteria; o__Rhodobacterales; f__Rhodobacteraceae; g__Rubellimicrobium	Bacteria	Proteobacteria	Alphaproteobacteria	Rhodobacterales	Rhodobacteraceae	Rubellimicrobium	Core species	Time:Second	Taxa+Stable+Betweenness+Eigenvector	7
117	k__Bacteria; p__Proteobacteria; c__Alphaproteobacteria; o__Rhodobacterales; f__Rhodobacteraceae; g__Rubellimicrobium	Bacteria	Proteobacteria	Alphaproteobacteria	Rhodobacterales	Rhodobacteraceae	Rubellimicrobium	Differential species	Tick species	Venn+Randomforest+LEfSe+Aldex2	7
118	k__Bacteria; p__Proteobacteria; c__Alphaproteobacteria; o__Rhodobacterales; f__Rhodobacteraceae; g__Rubellimicrobium	Bacteria	Proteobacteria	Alphaproteobacteria	Rhodobacterales	Rhodobacteraceae	Rubellimicrobium	Core species	Feeding_H:Feeding_H	Taxa+Stable+Betweenness	7
119	k__Bacteria; p__Proteobacteria; c__Alphaproteobacteria; o__Rhodobacterales; f__Rhodobacteraceae; g__Rubellimicrobium	Bacteria	Proteobacteria	Alphaproteobacteria	Rhodobacterales	Rhodobacteraceae	Rubellimicrobium	Core species	Time:First	Taxa+Stable+Closeness+Betweenness	7
120	k__Bacteria; p__Proteobacteria; c__Alphaproteobacteria; o__Sphingomonadales; f__Sphingomonadaceae; g__Sphingobium	Bacteria	Proteobacteria	Alphaproteobacteria	Sphingomonadales	Sphingomonadaceae	Sphingobium	Differential species	Tick species	Venn+Randomforest+LEfSe+Aldex2	1
121	k__Bacteria; p__Proteobacteria; c__Gammaproteobacteria; o__Burkholderiales; f__Alcaligenaceae; g__Alcaligenes	Bacteria	Proteobacteria	Gammaproteobacteria	Burkholderiales	Alcaligenaceae	Alcaligenes	Core species	Gender_H:Male_H	Taxa+Stable+Betweenness	2
122	k__Bacteria; p__Proteobacteria; c__Gammaproteobacteria; o__Burkholderiales; f__Alcaligenaceae; g__Alcaligenes	Bacteria	Proteobacteria	Gammaproteobacteria	Burkholderiales	Alcaligenaceae	Alcaligenes	Differential species	Tick species	Venn+Randomforest+LEfSe+Aldex2	2
123	k__Bacteria; p__Proteobacteria; c__Gammaproteobacteria; o__Burkholderiales; f__Alcaligenaceae; g__unidentified_Alcaligenaceae	Bacteria	Proteobacteria	Gammaproteobacteria	Burkholderiales	Alcaligenaceae	unidentified_Alcaligenaceae	Core species	Gender_H:Male_H	Taxa+Stable+Betweenness	2
124	k__Bacteria; p__Proteobacteria; c__Gammaproteobacteria; o__Burkholderiales; f__Alcaligenaceae; g__unidentified_Alcaligenaceae	Bacteria	Proteobacteria	Gammaproteobacteria	Burkholderiales	Alcaligenaceae	unidentified_Alcaligenaceae	Differential species	Tick species	Venn+Randomforest+LEfSe+Aldex2	2
125	k__Bacteria; p__Proteobacteria; c__Gammaproteobacteria; o__Burkholderiales; f__Burkholderiaceae; g__Lautropia	Bacteria	Proteobacteria	Gammaproteobacteria	Burkholderiales	Burkholderiaceae	Lautropia	Differential species	Tick species	Venn+Randomforest+LEfSe+Aldex2	2
126	k__Bacteria; p__Proteobacteria; c__Gammaproteobacteria; o__Burkholderiales; f__Burkholderiaceae; g__Lautropia	Bacteria	Proteobacteria	Gammaproteobacteria	Burkholderiales	Burkholderiaceae	Lautropia	Core species	Gender_H:Male_H	Taxa+Stable+Betweenness	2
127	k__Bacteria; p__Proteobacteria; c__Gammaproteobacteria; o__Burkholderiales; f__Comamonadaceae; g__Delftia	Bacteria	Proteobacteria	Gammaproteobacteria	Burkholderiales	Comamonadaceae	Delftia	Core species	Time:First	Taxa+Stable+Closeness+Betweenness	5
128	k__Bacteria; p__Proteobacteria; c__Gammaproteobacteria; o__Burkholderiales; f__Comamonadaceae; g__Delftia	Bacteria	Proteobacteria	Gammaproteobacteria	Burkholderiales	Comamonadaceae	Delftia	Core species	Feeding_H:Feeding_H	Taxa+Stable+Betweenness	5
129	k__Bacteria; p__Proteobacteria; c__Gammaproteobacteria; o__Burkholderiales; f__Comamonadaceae; g__Delftia	Bacteria	Proteobacteria	Gammaproteobacteria	Burkholderiales	Comamonadaceae	Delftia	Core species	Feeding_H:Overfeeding_H	Taxa+Stable+Betweenness	5
130	k__Bacteria; p__Proteobacteria; c__Gammaproteobacteria; o__Burkholderiales; f__Comamonadaceae; g__Delftia	Bacteria	Proteobacteria	Gammaproteobacteria	Burkholderiales	Comamonadaceae	Delftia	Differential species	Tick species	Venn+Randomforest+LEfSe+Aldex2	5
131	k__Bacteria; p__Proteobacteria; c__Gammaproteobacteria; o__Burkholderiales; f__Comamonadaceae; g__Delftia	Bacteria	Proteobacteria	Gammaproteobacteria	Burkholderiales	Comamonadaceae	Delftia	Core species	Gender_H:Male_H	Taxa+Stable+Betweenness	5
132	k__Bacteria; p__Proteobacteria; c__Gammaproteobacteria; o__Burkholderiales; f__Comamonadaceae; g__Ramlibacter	Bacteria	Proteobacteria	Gammaproteobacteria	Burkholderiales	Comamonadaceae	Ramlibacter	Differential species	Tick species	Venn+Randomforest+LEfSe+Aldex2	1
133	k__Bacteria; p__Proteobacteria; c__Gammaproteobacteria; o__Burkholderiales; f__Comamonadaceae; g__Variovorax	Bacteria	Proteobacteria	Gammaproteobacteria	Burkholderiales	Comamonadaceae	Variovorax	Differential species	Tick species	Venn+Randomforest+LEfSe+Aldex2	1
134	k__Bacteria; p__Proteobacteria; c__Gammaproteobacteria; o__Coxiellales; f__Coxiellaceae; g__Coxiella	Bacteria	Proteobacteria	Gammaproteobacteria	Coxiellales	Coxiellaceae	Coxiella	Differential species	Tick species	Venn+Randomforest+LEfSe+Aldex2	9
135	k__Bacteria; p__Proteobacteria; c__Gammaproteobacteria; o__Coxiellales; f__Coxiellaceae; g__Coxiella	Bacteria	Proteobacteria	Gammaproteobacteria	Coxiellales	Coxiellaceae	Coxiella	Core species	Time:First	Taxa+Stable+Betweenness	9
136	k__Bacteria; p__Proteobacteria; c__Gammaproteobacteria; o__Coxiellales; f__Coxiellaceae; g__Coxiella	Bacteria	Proteobacteria	Gammaproteobacteria	Coxiellales	Coxiellaceae	Coxiella	Core species	Gender_H:Male_H	Taxa+Stable+Betweenness	9
137	k__Bacteria; p__Proteobacteria; c__Gammaproteobacteria; o__Coxiellales; f__Coxiellaceae; g__Coxiella	Bacteria	Proteobacteria	Gammaproteobacteria	Coxiellales	Coxiellaceae	Coxiella	Core species	Time:Second	Taxa+Stable+Betweenness	9
138	k__Bacteria; p__Proteobacteria; c__Gammaproteobacteria; o__Coxiellales; f__Coxiellaceae; g__Coxiella	Bacteria	Proteobacteria	Gammaproteobacteria	Coxiellales	Coxiellaceae	Coxiella	Core species	Geographical location:WZ	Taxa+Stable+Betweenness	9
139	k__Bacteria; p__Proteobacteria; c__Gammaproteobacteria; o__Coxiellales; f__Coxiellaceae; g__Coxiella	Bacteria	Proteobacteria	Gammaproteobacteria	Coxiellales	Coxiellaceae	Coxiella	Differential species	Geographical location	Venn+Randomforest+LEfSe+Aldex2	9
140	k__Bacteria; p__Proteobacteria; c__Gammaproteobacteria; o__Coxiellales; f__Coxiellaceae; g__Coxiella	Bacteria	Proteobacteria	Gammaproteobacteria	Coxiellales	Coxiellaceae	Coxiella	Differential species	Time	Venn+Randomforest+LEfSe+Aldex2	9
141	k__Bacteria; p__Proteobacteria; c__Gammaproteobacteria; o__Coxiellales; f__Coxiellaceae; g__Coxiella	Bacteria	Proteobacteria	Gammaproteobacteria	Coxiellales	Coxiellaceae	Coxiella	Core species	Time:Third	Taxa+Stable+Degree+Betweenness	9
142	k__Bacteria; p__Proteobacteria; c__Gammaproteobacteria; o__Coxiellales; f__Coxiellaceae; g__Coxiella	Bacteria	Proteobacteria	Gammaproteobacteria	Coxiellales	Coxiellaceae	Coxiella	Core species	Feeding_H:Overfeeding_H	Taxa+Stable+Betweenness	9
143	k__Bacteria; p__Proteobacteria; c__Gammaproteobacteria; o__Xanthomonadales; f__Xanthomonadaceae; g__Lysobacter	Bacteria	Proteobacteria	Gammaproteobacteria	Xanthomonadales	Xanthomonadaceae	Lysobacter	Core species	Gender_H:Female_H	Taxa+Stable+Betweenness	2
144	k__Bacteria; p__Proteobacteria; c__Gammaproteobacteria; o__Xanthomonadales; f__Xanthomonadaceae; g__Lysobacter	Bacteria	Proteobacteria	Gammaproteobacteria	Xanthomonadales	Xanthomonadaceae	Lysobacter	Differential species	Tick species	Venn+Randomforest+LEfSe+Aldex2	2
145	k__Bacteria; p__Proteobacteria; c__Gammaproteobacteria; o__Xanthomonadales; f__Xanthomonadaceae; g__Stenotrophomonas	Bacteria	Proteobacteria	Gammaproteobacteria	Xanthomonadales	Xanthomonadaceae	Stenotrophomonas	Core species	Time:First	Taxa+Stable+Betweenness	7
146	k__Bacteria; p__Proteobacteria; c__Gammaproteobacteria; o__Xanthomonadales; f__Xanthomonadaceae; g__Stenotrophomonas	Bacteria	Proteobacteria	Gammaproteobacteria	Xanthomonadales	Xanthomonadaceae	Stenotrophomonas	Core species	Feeding_H:Overfeeding_H	Taxa+Stable+Betweenness	7
147	k__Bacteria; p__Proteobacteria; c__Gammaproteobacteria; o__Xanthomonadales; f__Xanthomonadaceae; g__Stenotrophomonas	Bacteria	Proteobacteria	Gammaproteobacteria	Xanthomonadales	Xanthomonadaceae	Stenotrophomonas	Differential species	Time	Venn+Randomforest+LEfSe+Aldex2	7
148	k__Bacteria; p__Proteobacteria; c__Gammaproteobacteria; o__Xanthomonadales; f__Xanthomonadaceae; g__Stenotrophomonas	Bacteria	Proteobacteria	Gammaproteobacteria	Xanthomonadales	Xanthomonadaceae	Stenotrophomonas	Differential species	Tick species	Venn+Randomforest+LEfSe+Aldex2	7
149	k__Bacteria; p__Proteobacteria; c__Gammaproteobacteria; o__Xanthomonadales; f__Xanthomonadaceae; g__Stenotrophomonas	Bacteria	Proteobacteria	Gammaproteobacteria	Xanthomonadales	Xanthomonadaceae	Stenotrophomonas	Core species	Gender_H:Female_H	Taxa+Stable+Betweenness	7
150	k__Bacteria; p__Proteobacteria; c__Gammaproteobacteria; o__Xanthomonadales; f__Xanthomonadaceae; g__Stenotrophomonas	Bacteria	Proteobacteria	Gammaproteobacteria	Xanthomonadales	Xanthomonadaceae	Stenotrophomonas	Core species	Developmental stage_R:Nymph_R	Taxa+Stable+Betweenness	7
151	k__Bacteria; p__Proteobacteria; c__Gammaproteobacteria; o__Xanthomonadales; f__Xanthomonadaceae; g__Stenotrophomonas	Bacteria	Proteobacteria	Gammaproteobacteria	Xanthomonadales	Xanthomonadaceae	Stenotrophomonas	Core species	Gender_H:Male_H	Taxa+Stable+Betweenness	7
152	k__Bacteria; p__Proteobacteria; c__Gammaproteobacteria; o__Xanthomonadales; f__Xanthomonadaceae; g__Thermomonas	Bacteria	Proteobacteria	Gammaproteobacteria	Xanthomonadales	Xanthomonadaceae	Thermomonas	Differential species	Tick species	Venn+Randomforest+LEfSe+Aldex2	2
153	k__Bacteria; p__Proteobacteria; c__Gammaproteobacteria; o__Xanthomonadales; f__Xanthomonadaceae; g__Thermomonas	Bacteria	Proteobacteria	Gammaproteobacteria	Xanthomonadales	Xanthomonadaceae	Thermomonas	Core species	Gender_H:Male_H	Taxa+Stable+Betweenness	2
154	k__Bacteria; p__Cyanobacteria; c__Cyanobacteriia; o__Cyanobacteriales; f__Chroococcidiopsaceae; g__Chroococcidiopsis_SAG_2023	Bacteria	Cyanobacteria	Cyanobacteriia	Cyanobacteriales	Chroococcidiopsaceae	Chroococcidiopsis_SAG_2023	Core species	Time:Second	Taxa+Stable+Betweenness	3
155	k__Bacteria; p__Cyanobacteria; c__Cyanobacteriia; o__Cyanobacteriales; f__Chroococcidiopsaceae; g__Chroococcidiopsis_SAG_2023	Bacteria	Cyanobacteria	Cyanobacteriia	Cyanobacteriales	Chroococcidiopsaceae	Chroococcidiopsis_SAG_2023	Differential species	Time	Venn+Randomforest+LEfSe+Aldex2	3
156	k__Bacteria; p__Cyanobacteria; c__Cyanobacteriia; o__Cyanobacteriales; f__Chroococcidiopsaceae; g__Chroococcidiopsis_SAG_2023	Bacteria	Cyanobacteria	Cyanobacteriia	Cyanobacteriales	Chroococcidiopsaceae	Chroococcidiopsis_SAG_2023	Core species	Feeding_H:Overfeeding_H	Taxa+Stable+Betweenness	3
157	k__Bacteria; p__Firmicutes; c__Bacilli; o__Staphylococcales; f__Staphylococcaceae; g__Staphylococcus	Bacteria	Firmicutes	Bacilli	Staphylococcales	Staphylococcaceae	Staphylococcus	Core species	Geographical location:WS	Taxa+Stable+Betweenness	14
158	k__Bacteria; p__Firmicutes; c__Bacilli; o__Staphylococcales; f__Staphylococcaceae; g__Staphylococcus	Bacteria	Firmicutes	Bacilli	Staphylococcales	Staphylococcaceae	Staphylococcus	Core species	Feeding_H:Overfeeding_H	Taxa+Stable+Betweenness	14
159	k__Bacteria; p__Firmicutes; c__Bacilli; o__Staphylococcales; f__Staphylococcaceae; g__Staphylococcus	Bacteria	Firmicutes	Bacilli	Staphylococcales	Staphylococcaceae	Staphylococcus	Core species	Developmental stage_R:Adult_R	Taxa+Stable+Closeness	14
160	k__Bacteria; p__Firmicutes; c__Bacilli; o__Staphylococcales; f__Staphylococcaceae; g__Staphylococcus	Bacteria	Firmicutes	Bacilli	Staphylococcales	Staphylococcaceae	Staphylococcus	Core species	Developmental stage_R:Nymph_R	Taxa+Stable+Betweenness	14
161	k__Bacteria; p__Firmicutes; c__Bacilli; o__Staphylococcales; f__Staphylococcaceae; g__Staphylococcus	Bacteria	Firmicutes	Bacilli	Staphylococcales	Staphylococcaceae	Staphylococcus	Core species	Feeding_R:Feeding_R	Taxa+Stable+Closeness	14
162	k__Bacteria; p__Firmicutes; c__Bacilli; o__Staphylococcales; f__Staphylococcaceae; g__Staphylococcus	Bacteria	Firmicutes	Bacilli	Staphylococcales	Staphylococcaceae	Staphylococcus	Core species	Time:First	Taxa+Stable+Betweenness	14
163	k__Bacteria; p__Firmicutes; c__Bacilli; o__Staphylococcales; f__Staphylococcaceae; g__Staphylococcus	Bacteria	Firmicutes	Bacilli	Staphylococcales	Staphylococcaceae	Staphylococcus	Differential species	Time	Venn+Randomforest+LEfSe+Aldex2	14
164	k__Bacteria; p__Firmicutes; c__Bacilli; o__Staphylococcales; f__Staphylococcaceae; g__Staphylococcus	Bacteria	Firmicutes	Bacilli	Staphylococcales	Staphylococcaceae	Staphylococcus	Core species	Geographical location:WZ	Taxa+Stable+Betweenness	14
165	k__Bacteria; p__Firmicutes; c__Bacilli; o__Staphylococcales; f__Staphylococcaceae; g__Staphylococcus	Bacteria	Firmicutes	Bacilli	Staphylococcales	Staphylococcaceae	Staphylococcus	Differential species	Geographical location	Venn+Randomforest+LEfSe+Aldex2	14
166	k__Bacteria; p__Firmicutes; c__Bacilli; o__Staphylococcales; f__Staphylococcaceae; g__Staphylococcus	Bacteria	Firmicutes	Bacilli	Staphylococcales	Staphylococcaceae	Staphylococcus	Core species	Time:Third	Taxa+Stable+Degree+Betweenness+Eigenvector	14
167	k__Bacteria; p__Firmicutes; c__Bacilli; o__Staphylococcales; f__Staphylococcaceae; g__Staphylococcus	Bacteria	Firmicutes	Bacilli	Staphylococcales	Staphylococcaceae	Staphylococcus	Core species	Tick species:R.sanguineus	Taxa+Stable+Closeness	14
168	k__Bacteria; p__Firmicutes; c__Bacilli; o__Staphylococcales; f__Staphylococcaceae; g__Staphylococcus	Bacteria	Firmicutes	Bacilli	Staphylococcales	Staphylococcaceae	Staphylococcus	Core species	Time:Second	Taxa+Stable+Betweenness	14
169	k__Bacteria; p__Firmicutes; c__Bacilli; o__Staphylococcales; f__Staphylococcaceae; g__Staphylococcus	Bacteria	Firmicutes	Bacilli	Staphylococcales	Staphylococcaceae	Staphylococcus	Core species	Geographical location:CZ	Taxa+Stable+Closeness	14
170	k__Bacteria; p__Firmicutes; c__Bacilli; o__Staphylococcales; f__Staphylococcaceae; g__Staphylococcus	Bacteria	Firmicutes	Bacilli	Staphylococcales	Staphylococcaceae	Staphylococcus	Core species	Gender_R:Male_R	Taxa+Stable+Betweenness	14
171	k__Bacteria; p__Actinobacteria; c__unidentified_Actinobacteria; o__Micrococcales; f__Brevibacteriaceae; g__Brevibacterium	Bacteria	Actinobacteria	unidentified_Actinobacteria	Micrococcales	Brevibacteriaceae	Brevibacterium	Differential species	Geographical location	Venn+Randomforest+LEfSe+Aldex2	1
172	k__Bacteria; p__Actinobacteria; c__unidentified_Actinobacteria; o__Micrococcales; f__Microbacteriaceae; g__Leucobacter	Bacteria	Actinobacteria	unidentified_Actinobacteria	Micrococcales	Microbacteriaceae	Leucobacter	Differential species	Geographical location	Venn+Randomforest+LEfSe+Aldex2	1
173	k__Bacteria; p__Actinobacteria; c__unidentified_Actinobacteria; o__Micrococcales; f__Micrococcaceae; g__Kocuria	Bacteria	Actinobacteria	unidentified_Actinobacteria	Micrococcales	Micrococcaceae	Kocuria	Differential species	Geographical location	Venn+Randomforest+LEfSe+Aldex2	1
174	k__Bacteria; p__Bacteroidota; c__Bacteroidia; o__Flavobacteriales; f__Weeksellaceae; g__Soonwooa	Bacteria	Bacteroidota	Bacteroidia	Flavobacteriales	Weeksellaceae	Soonwooa	Differential species	Geographical location	Venn+Randomforest+LEfSe+Aldex2	1
175	k__Bacteria; p__Firmicutes; c__Bacilli; o__Lactobacillales; f__Aerococcaceae; g__Aerococcus	Bacteria	Firmicutes	Bacilli	Lactobacillales	Aerococcaceae	Aerococcus	Differential species	Geographical location	Venn+Randomforest+LEfSe+Aldex2	2
176	k__Bacteria; p__Firmicutes; c__Bacilli; o__Lactobacillales; f__Aerococcaceae; g__Aerococcus	Bacteria	Firmicutes	Bacilli	Lactobacillales	Aerococcaceae	Aerococcus	Core species	Geographical location:BX	Taxa+Stable+Betweenness	2
177	k__Bacteria; p__Proteobacteria; c__Alphaproteobacteria; o__Rhizobiales; f__Rhizobiaceae; g__Pseudochrobactrum	Bacteria	Proteobacteria	Alphaproteobacteria	Rhizobiales	Rhizobiaceae	Pseudochrobactrum	Differential species	Geographical location	Venn+Randomforest+LEfSe+Aldex2	1
178	k__Bacteria; p__Proteobacteria; c__Gammaproteobacteria; o__Aeromonadales; f__Aeromonadaceae; g__Aeromonas	Bacteria	Proteobacteria	Gammaproteobacteria	Aeromonadales	Aeromonadaceae	Aeromonas	Differential species	Geographical location	Venn+Randomforest+LEfSe+Aldex2	1
179	k__Bacteria; p__Proteobacteria; c__Gammaproteobacteria; o__Pseudomonadales; f__Moraxellaceae; g__Acinetobacter	Bacteria	Proteobacteria	Gammaproteobacteria	Pseudomonadales	Moraxellaceae	Acinetobacter	Core species	Geographical location:WZ	Taxa+Stable+Betweenness	2
180	k__Bacteria; p__Proteobacteria; c__Gammaproteobacteria; o__Pseudomonadales; f__Moraxellaceae; g__Acinetobacter	Bacteria	Proteobacteria	Gammaproteobacteria	Pseudomonadales	Moraxellaceae	Acinetobacter	Differential species	Geographical location	Venn+Randomforest+LEfSe+Aldex2	2
181	k__Bacteria; p__Proteobacteria; c__Alphaproteobacteria; o__Rhodobacterales; f__Rhodobacteraceae; g__Paracoccus	Bacteria	Proteobacteria	Alphaproteobacteria	Rhodobacterales	Rhodobacteraceae	Paracoccus	Core species	Gender_H:Female_H	Taxa+Stable+Betweenness	6
182	k__Bacteria; p__Proteobacteria; c__Alphaproteobacteria; o__Rhodobacterales; f__Rhodobacteraceae; g__Paracoccus	Bacteria	Proteobacteria	Alphaproteobacteria	Rhodobacterales	Rhodobacteraceae	Paracoccus	Core species	Feeding_R:Feeding_R	Taxa+Stable+Closeness	6
183	k__Bacteria; p__Proteobacteria; c__Alphaproteobacteria; o__Rhodobacterales; f__Rhodobacteraceae; g__Paracoccus	Bacteria	Proteobacteria	Alphaproteobacteria	Rhodobacterales	Rhodobacteraceae	Paracoccus	Core species	Time:Second	Taxa+Stable+Betweenness+Eigenvector	6
184	k__Bacteria; p__Proteobacteria; c__Alphaproteobacteria; o__Rhodobacterales; f__Rhodobacteraceae; g__Paracoccus	Bacteria	Proteobacteria	Alphaproteobacteria	Rhodobacterales	Rhodobacteraceae	Paracoccus	Core species	Gender_R:Male_R	Taxa+Stable+Betweenness	6
185	k__Bacteria; p__Proteobacteria; c__Alphaproteobacteria; o__Rhodobacterales; f__Rhodobacteraceae; g__Paracoccus	Bacteria	Proteobacteria	Alphaproteobacteria	Rhodobacterales	Rhodobacteraceae	Paracoccus	Core species	Geographical location:BX	Taxa+Stable+Betweenness	6
186	k__Bacteria; p__Proteobacteria; c__Alphaproteobacteria; o__Rhodobacterales; f__Rhodobacteraceae; g__Paracoccus	Bacteria	Proteobacteria	Alphaproteobacteria	Rhodobacterales	Rhodobacteraceae	Paracoccus	Core species	Geographical location:WS	Taxa+Stable+Betweenness	6
187	k__Bacteria; p__Actinobacteria; c__unidentified_Actinobacteria; o__Pseudonocardiales; f__Pseudonocardiaceae; g__Actinomycetospora	Bacteria	Actinobacteria	unidentified_Actinobacteria	Pseudonocardiales	Pseudonocardiaceae	Actinomycetospora	Core species	Feeding_H:Feeding_H	Taxa+Stable+Betweenness	1
188	k__Bacteria; p__Armatimonadota; c__Armatimonadia; o__Armatimonadales; f__; g__	Bacteria	Armatimonadota	Armatimonadia	Armatimonadales			Core species	Gender_H:Female_H	Taxa+Stable+Closeness+Betweenness	2
189	k__Bacteria; p__Armatimonadota; c__Armatimonadia; o__Armatimonadales; f__; g__	Bacteria	Armatimonadota	Armatimonadia	Armatimonadales			Core species	Feeding_H:Feeding_H	Taxa+Stable+Betweenness	2
190	k__Bacteria; p__Proteobacteria; c__Alphaproteobacteria; o__Rhizobiales; f__Beijerinckiaceae; g__Methylobacterium-Methylorubrum	Bacteria	Proteobacteria	Alphaproteobacteria	Rhizobiales	Beijerinckiaceae	Methylobacterium-Methylorubrum	Core species	Gender_H:Male_H	Taxa+Stable+Betweenness	4
191	k__Bacteria; p__Proteobacteria; c__Alphaproteobacteria; o__Rhizobiales; f__Beijerinckiaceae; g__Methylobacterium-Methylorubrum	Bacteria	Proteobacteria	Alphaproteobacteria	Rhizobiales	Beijerinckiaceae	Methylobacterium-Methylorubrum	Core species	Feeding_H:Feeding_H	Taxa+Stable+Betweenness	4
192	k__Bacteria; p__Proteobacteria; c__Alphaproteobacteria; o__Rhizobiales; f__Beijerinckiaceae; g__Methylobacterium-Methylorubrum	Bacteria	Proteobacteria	Alphaproteobacteria	Rhizobiales	Beijerinckiaceae	Methylobacterium-Methylorubrum	Core species	Time:Second	Taxa+Stable+Betweenness	4
193	k__Bacteria; p__Proteobacteria; c__Alphaproteobacteria; o__Rhizobiales; f__Beijerinckiaceae; g__Methylobacterium-Methylorubrum	Bacteria	Proteobacteria	Alphaproteobacteria	Rhizobiales	Beijerinckiaceae	Methylobacterium-Methylorubrum	Core species	Tick species:H.hystricis	Taxa+Stable+Betweenness	4
194	k__Bacteria; p__Proteobacteria; c__Gammaproteobacteria; o__Burkholderiales; f__SC-I-84; g__	Bacteria	Proteobacteria	Gammaproteobacteria	Burkholderiales	SC-I-84		Core species	Feeding_H:Feeding_H	Taxa+Stable+Betweenness	3
195	k__Bacteria; p__Proteobacteria; c__Gammaproteobacteria; o__Burkholderiales; f__SC-I-84; g__	Bacteria	Proteobacteria	Gammaproteobacteria	Burkholderiales	SC-I-84		Core species	Gender_H:Male_H	Taxa+Stable+Betweenness	3
196	k__Bacteria; p__Proteobacteria; c__Gammaproteobacteria; o__Burkholderiales; f__SC-I-84; g__	Bacteria	Proteobacteria	Gammaproteobacteria	Burkholderiales	SC-I-84		Core species	Gender_H:Female_H	Taxa+Stable+Betweenness	3
197	k__Bacteria; p__unidentified_Bacteria; c__Vicinamibacteria; o__Vicinamibacterales; f__; g__	Bacteria	unidentified_Bacteria	Vicinamibacteria	Vicinamibacterales			Core species	Gender_H:Male_H	Taxa+Stable+Betweenness	3
198	k__Bacteria; p__unidentified_Bacteria; c__Vicinamibacteria; o__Vicinamibacterales; f__; g__	Bacteria	unidentified_Bacteria	Vicinamibacteria	Vicinamibacterales			Core species	Feeding_H:Feeding_H	Taxa+Stable+Betweenness	3
199	k__Bacteria; p__unidentified_Bacteria; c__Vicinamibacteria; o__Vicinamibacterales; f__; g__	Bacteria	unidentified_Bacteria	Vicinamibacteria	Vicinamibacterales			Core species	Gender_H:Female_H	Taxa+Stable+Betweenness	3
200	k__Bacteria; p__Cyanobacteria; c__Cyanobacteriia; o__Cyanobacteriales; f__Chroococcidiopsaceae; g__Chroococcidiopsis_PCC_7203	Bacteria	Cyanobacteria	Cyanobacteriia	Cyanobacteriales	Chroococcidiopsaceae	Chroococcidiopsis_PCC_7203	Core species	Time:First	Taxa+Stable+Betweenness	8
201	k__Bacteria; p__Cyanobacteria; c__Cyanobacteriia; o__Cyanobacteriales; f__Chroococcidiopsaceae; g__Chroococcidiopsis_PCC_7203	Bacteria	Cyanobacteria	Cyanobacteriia	Cyanobacteriales	Chroococcidiopsaceae	Chroococcidiopsis_PCC_7203	Core species	Geographical location:BX	Taxa+Stable+Betweenness	8
202	k__Bacteria; p__Cyanobacteria; c__Cyanobacteriia; o__Cyanobacteriales; f__Chroococcidiopsaceae; g__Chroococcidiopsis_PCC_7203	Bacteria	Cyanobacteria	Cyanobacteriia	Cyanobacteriales	Chroococcidiopsaceae	Chroococcidiopsis_PCC_7203	Core species	Developmental stage_R:Nymph_R	Taxa+Stable+Betweenness	8
203	k__Bacteria; p__Cyanobacteria; c__Cyanobacteriia; o__Cyanobacteriales; f__Chroococcidiopsaceae; g__Chroococcidiopsis_PCC_7203	Bacteria	Cyanobacteria	Cyanobacteriia	Cyanobacteriales	Chroococcidiopsaceae	Chroococcidiopsis_PCC_7203	Core species	Time:Second	Taxa+Stable+Betweenness	8
204	k__Bacteria; p__Cyanobacteria; c__Cyanobacteriia; o__Cyanobacteriales; f__Chroococcidiopsaceae; g__Chroococcidiopsis_PCC_7203	Bacteria	Cyanobacteria	Cyanobacteriia	Cyanobacteriales	Chroococcidiopsaceae	Chroococcidiopsis_PCC_7203	Core species	Gender_H:Female_H	Taxa+Stable+Betweenness	8
205	k__Bacteria; p__Cyanobacteria; c__Cyanobacteriia; o__Cyanobacteriales; f__Chroococcidiopsaceae; g__Chroococcidiopsis_PCC_7203	Bacteria	Cyanobacteria	Cyanobacteriia	Cyanobacteriales	Chroococcidiopsaceae	Chroococcidiopsis_PCC_7203	Core species	Feeding_R:Overfeeding_R	Taxa+Stable+Betweenness	8
206	k__Bacteria; p__Cyanobacteria; c__Cyanobacteriia; o__Cyanobacteriales; f__Chroococcidiopsaceae; g__Chroococcidiopsis_PCC_7203	Bacteria	Cyanobacteria	Cyanobacteriia	Cyanobacteriales	Chroococcidiopsaceae	Chroococcidiopsis_PCC_7203	Core species	Geographical location:WS	Taxa+Stable+Betweenness	8
207	k__Bacteria; p__Cyanobacteria; c__Cyanobacteriia; o__Cyanobacteriales; f__Chroococcidiopsaceae; g__Chroococcidiopsis_PCC_7203	Bacteria	Cyanobacteria	Cyanobacteriia	Cyanobacteriales	Chroococcidiopsaceae	Chroococcidiopsis_PCC_7203	Core species	Feeding_H:Overfeeding_H	Taxa+Stable+Betweenness	8
208	k__Bacteria; p__; c__; o__; f__; g__	Bacteria						Core species	Geographical location:BX	Taxa+Stable+Betweenness	10
209	k__Bacteria; p__; c__; o__; f__; g__	Bacteria						Core species	Time:First	Taxa+Stable+Betweenness	10
210	k__Bacteria; p__; c__; o__; f__; g__	Bacteria						Core species	Time:Second	Taxa+Stable+Betweenness	10
211	k__Bacteria; p__; c__; o__; f__; g__	Bacteria						Core species	Tick species:R.sanguineus	Taxa+Stable+Closeness	10
212	k__Bacteria; p__; c__; o__; f__; g__	Bacteria						Core species	Time:Third	Taxa+Stable+Degree+Betweenness+Eigenvector	10
213	k__Bacteria; p__; c__; o__; f__; g__	Bacteria						Core species	Geographical location:WS	Taxa+Stable+Betweenness	10
214	k__Bacteria; p__; c__; o__; f__; g__	Bacteria						Core species	Developmental stage_R:Adult_R	Taxa+Stable+Closeness	10
215	k__Bacteria; p__; c__; o__; f__; g__	Bacteria						Core species	Gender_H:Male_H	Taxa+Stable+Betweenness	10
216	k__Bacteria; p__; c__; o__; f__; g__	Bacteria						Core species	Feeding_H:Overfeeding_H	Taxa+Stable+Betweenness	10
217	k__Bacteria; p__; c__; o__; f__; g__	Bacteria						Core species	Geographical location:WZ	Taxa+Stable+Betweenness	10
218	k__Bacteria; p__Bacteroidota; c__Bacteroidia; o__Bacteroidales; f__Bacteroidaceae; g__Bacteroides	Bacteria	Bacteroidota	Bacteroidia	Bacteroidales	Bacteroidaceae	Bacteroides	Core species	Feeding_H:Overfeeding_H	Taxa+Stable+Betweenness	3
219	k__Bacteria; p__Bacteroidota; c__Bacteroidia; o__Bacteroidales; f__Bacteroidaceae; g__Bacteroides	Bacteria	Bacteroidota	Bacteroidia	Bacteroidales	Bacteroidaceae	Bacteroides	Core species	Time:First	Taxa+Stable+Betweenness	3
220	k__Bacteria; p__Bacteroidota; c__Bacteroidia; o__Bacteroidales; f__Bacteroidaceae; g__Bacteroides	Bacteria	Bacteroidota	Bacteroidia	Bacteroidales	Bacteroidaceae	Bacteroides	Core species	Gender_H:Male_H	Taxa+Stable+Betweenness	3
221	k__Bacteria; p__Cyanobacteria; c__Cyanobacteriia; o__Cyanobacteriales; f__Chroococcidiopsaceae; g__Aliterella	Bacteria	Cyanobacteria	Cyanobacteriia	Cyanobacteriales	Chroococcidiopsaceae	Aliterella	Core species	Feeding_H:Overfeeding_H	Taxa+Stable+Betweenness	4
222	k__Bacteria; p__Cyanobacteria; c__Cyanobacteriia; o__Cyanobacteriales; f__Chroococcidiopsaceae; g__Aliterella	Bacteria	Cyanobacteria	Cyanobacteriia	Cyanobacteriales	Chroococcidiopsaceae	Aliterella	Core species	Time:First	Taxa+Stable+Closeness+Betweenness	4
223	k__Bacteria; p__Cyanobacteria; c__Cyanobacteriia; o__Cyanobacteriales; f__Chroococcidiopsaceae; g__Aliterella	Bacteria	Cyanobacteria	Cyanobacteriia	Cyanobacteriales	Chroococcidiopsaceae	Aliterella	Core species	Developmental stage_R:Nymph_R	Taxa+Stable+Betweenness	4
224	k__Bacteria; p__Cyanobacteria; c__Cyanobacteriia; o__Cyanobacteriales; f__Chroococcidiopsaceae; g__Aliterella	Bacteria	Cyanobacteria	Cyanobacteriia	Cyanobacteriales	Chroococcidiopsaceae	Aliterella	Core species	Time:Second	Taxa+Stable+Betweenness	4
225	k__Bacteria; p__Cyanobacteria; c__Cyanobacteriia; o__Cyanobacteriales; f__Chroococcidiopsaceae; g__Gloeocapsa_PCC-7428	Bacteria	Cyanobacteria	Cyanobacteriia	Cyanobacteriales	Chroococcidiopsaceae	Gloeocapsa_PCC-7428	Core species	Time:Second	Taxa+Stable+Betweenness	2
226	k__Bacteria; p__Cyanobacteria; c__Cyanobacteriia; o__Cyanobacteriales; f__Chroococcidiopsaceae; g__Gloeocapsa_PCC-7428	Bacteria	Cyanobacteria	Cyanobacteriia	Cyanobacteriales	Chroococcidiopsaceae	Gloeocapsa_PCC-7428	Core species	Feeding_H:Overfeeding_H	Taxa+Stable+Betweenness	2
227	k__Bacteria; p__Cyanobacteria; c__Cyanobacteriia; o__Cyanobacteriales; f__Nostocaceae; g__Calothrix_PCC-6303	Bacteria	Cyanobacteria	Cyanobacteriia	Cyanobacteriales	Nostocaceae	Calothrix_PCC-6303	Core species	Time:First	Taxa+Stable+Betweenness	3
228	k__Bacteria; p__Cyanobacteria; c__Cyanobacteriia; o__Cyanobacteriales; f__Nostocaceae; g__Calothrix_PCC-6303	Bacteria	Cyanobacteria	Cyanobacteriia	Cyanobacteriales	Nostocaceae	Calothrix_PCC-6303	Core species	Time:Second	Taxa+Stable+Betweenness	3
229	k__Bacteria; p__Cyanobacteria; c__Cyanobacteriia; o__Cyanobacteriales; f__Nostocaceae; g__Calothrix_PCC-6303	Bacteria	Cyanobacteria	Cyanobacteriia	Cyanobacteriales	Nostocaceae	Calothrix_PCC-6303	Core species	Feeding_H:Overfeeding_H	Taxa+Stable+Betweenness	3
230	k__Bacteria; p__Cyanobacteria; c__Cyanobacteriia; o__Cyanobacteriales; f__Xenococcaceae; g__Chroococcidiopsis_PCC-6712	Bacteria	Cyanobacteria	Cyanobacteriia	Cyanobacteriales	Xenococcaceae	Chroococcidiopsis_PCC-6712	Core species	Feeding_H:Overfeeding_H	Taxa+Stable+Betweenness	1
231	k__Bacteria; p__Cyanobacteria; c__Cyanobacteriia; o__Leptolyngbyales; f__Leptolyngbyaceae; g__Leptolyngbya_PCC-6306	Bacteria	Cyanobacteria	Cyanobacteriia	Leptolyngbyales	Leptolyngbyaceae	Leptolyngbya_PCC-6306	Core species	Feeding_H:Overfeeding_H	Taxa+Stable+Betweenness	1
232	k__Bacteria; p__Cyanobacteria; c__Cyanobacteriia; o__unidentified_Cyanobacteriia; f__unidentified_Cyanobacteriia; g__CENA359	Bacteria	Cyanobacteria	Cyanobacteriia	unidentified_Cyanobacteriia	unidentified_Cyanobacteriia	CENA359	Core species	Time:First	Taxa+Stable+Closeness+Betweenness	2
233	k__Bacteria; p__Cyanobacteria; c__Cyanobacteriia; o__unidentified_Cyanobacteriia; f__unidentified_Cyanobacteriia; g__CENA359	Bacteria	Cyanobacteria	Cyanobacteriia	unidentified_Cyanobacteriia	unidentified_Cyanobacteriia	CENA359	Core species	Feeding_H:Overfeeding_H	Taxa+Stable+Betweenness	2
234	k__Bacteria; p__Firmicutes; c__Bacilli; o__Lactobacillales; f__Lactobacillaceae; g__Lactobacillus	Bacteria	Firmicutes	Bacilli	Lactobacillales	Lactobacillaceae	Lactobacillus	Core species	Developmental stage_R:Nymph_R	Taxa+Stable+Betweenness	5
235	k__Bacteria; p__Firmicutes; c__Bacilli; o__Lactobacillales; f__Lactobacillaceae; g__Lactobacillus	Bacteria	Firmicutes	Bacilli	Lactobacillales	Lactobacillaceae	Lactobacillus	Core species	Geographical location:WS	Taxa+Stable+Betweenness	5
236	k__Bacteria; p__Firmicutes; c__Bacilli; o__Lactobacillales; f__Lactobacillaceae; g__Lactobacillus	Bacteria	Firmicutes	Bacilli	Lactobacillales	Lactobacillaceae	Lactobacillus	Core species	Feeding_H:Overfeeding_H	Taxa+Stable+Betweenness	5
237	k__Bacteria; p__Firmicutes; c__Bacilli; o__Lactobacillales; f__Lactobacillaceae; g__Lactobacillus	Bacteria	Firmicutes	Bacilli	Lactobacillales	Lactobacillaceae	Lactobacillus	Core species	Gender_H:Male_H	Taxa+Stable+Betweenness	5
238	k__Bacteria; p__Firmicutes; c__Bacilli; o__Lactobacillales; f__Lactobacillaceae; g__Lactobacillus	Bacteria	Firmicutes	Bacilli	Lactobacillales	Lactobacillaceae	Lactobacillus	Core species	Time:First	Taxa+Stable+Betweenness	5
239	k__Bacteria; p__Firmicutes; c__Bacilli; o__Lactobacillales; f__Leuconostocaceae; g__Leuconostoc	Bacteria	Firmicutes	Bacilli	Lactobacillales	Leuconostocaceae	Leuconostoc	Core species	Feeding_H:Overfeeding_H	Taxa+Stable+Betweenness	1
240	k__Bacteria; p__Firmicutes; c__Bacilli; o__Lactobacillales; f__Streptococcaceae; g__Lactococcus	Bacteria	Firmicutes	Bacilli	Lactobacillales	Streptococcaceae	Lactococcus	Core species	Feeding_H:Overfeeding_H	Taxa+Stable+Betweenness	1
241	k__Bacteria; p__Firmicutes; c__Bacilli; o__Lactobacillales; f__Streptococcaceae; g__Streptococcus	Bacteria	Firmicutes	Bacilli	Lactobacillales	Streptococcaceae	Streptococcus	Core species	Geographical location:BX	Taxa+Stable+Betweenness	3
242	k__Bacteria; p__Firmicutes; c__Bacilli; o__Lactobacillales; f__Streptococcaceae; g__Streptococcus	Bacteria	Firmicutes	Bacilli	Lactobacillales	Streptococcaceae	Streptococcus	Core species	Feeding_H:Overfeeding_H	Taxa+Stable+Betweenness	3
243	k__Bacteria; p__Firmicutes; c__Bacilli; o__Lactobacillales; f__Streptococcaceae; g__Streptococcus	Bacteria	Firmicutes	Bacilli	Lactobacillales	Streptococcaceae	Streptococcus	Core species	Geographical location:WS	Taxa+Stable+Betweenness	3
244	k__Bacteria; p__unidentified_Bacteria; c__Cyanobacteriia; o__Cyanobacteriales; f__Chroococcidiopsaceae; g__	Bacteria	unidentified_Bacteria	Cyanobacteriia	Cyanobacteriales	Chroococcidiopsaceae		Core species	Time:Second	Taxa+Stable+Betweenness	4
245	k__Bacteria; p__unidentified_Bacteria; c__Cyanobacteriia; o__Cyanobacteriales; f__Chroococcidiopsaceae; g__	Bacteria	unidentified_Bacteria	Cyanobacteriia	Cyanobacteriales	Chroococcidiopsaceae		Core species	Developmental stage_R:Nymph_R	Taxa+Stable+Closeness+Betweenness	4
246	k__Bacteria; p__unidentified_Bacteria; c__Cyanobacteriia; o__Cyanobacteriales; f__Chroococcidiopsaceae; g__	Bacteria	unidentified_Bacteria	Cyanobacteriia	Cyanobacteriales	Chroococcidiopsaceae		Core species	Time:First	Taxa+Stable+Closeness+Betweenness	4
247	k__Bacteria; p__unidentified_Bacteria; c__Cyanobacteriia; o__Cyanobacteriales; f__Chroococcidiopsaceae; g__	Bacteria	unidentified_Bacteria	Cyanobacteriia	Cyanobacteriales	Chroococcidiopsaceae		Core species	Feeding_H:Overfeeding_H	Taxa+Stable+Betweenness	4
248	k__Bacteria; p__unidentified_Bacteria; c__Cyanobacteriia; o__unidentified_Cyanobacteriia; f__unidentified_Cyanobacteriia; g__	Bacteria	unidentified_Bacteria	Cyanobacteriia	unidentified_Cyanobacteriia	unidentified_Cyanobacteriia		Core species	Feeding_H:Overfeeding_H	Taxa+Stable+Betweenness	1
249	k__Bacteria; p__Proteobacteria; c__Alphaproteobacteria; o__Rhizobiales; f__Beijerinckiaceae; g__1174-901-12	Bacteria	Proteobacteria	Alphaproteobacteria	Rhizobiales	Beijerinckiaceae	1174-901-12	Core species	Developmental stage_H:Adult_H	Taxa+Stable+Betweenness	1
250	k__Bacteria; p__Proteobacteria; c__Gammaproteobacteria; o__Burkholderiales; f__Comamonadaceae; g__	Bacteria	Proteobacteria	Gammaproteobacteria	Burkholderiales	Comamonadaceae		Core species	Tick species:H.hystricis	Taxa+Stable+Betweenness	4
251	k__Bacteria; p__Proteobacteria; c__Gammaproteobacteria; o__Burkholderiales; f__Comamonadaceae; g__	Bacteria	Proteobacteria	Gammaproteobacteria	Burkholderiales	Comamonadaceae		Core species	Gender_H:Male_H	Taxa+Stable+Closeness+Betweenness	4
252	k__Bacteria; p__Proteobacteria; c__Gammaproteobacteria; o__Burkholderiales; f__Comamonadaceae; g__	Bacteria	Proteobacteria	Gammaproteobacteria	Burkholderiales	Comamonadaceae		Core species	Gender_H:Female_H	Taxa+Stable+Closeness+Betweenness	4
253	k__Bacteria; p__Proteobacteria; c__Gammaproteobacteria; o__Burkholderiales; f__Comamonadaceae; g__	Bacteria	Proteobacteria	Gammaproteobacteria	Burkholderiales	Comamonadaceae		Core species	Developmental stage_H:Adult_H	Taxa+Stable+Betweenness	4
254	k__Bacteria; p__Firmicutes; c__Bacilli; o__Exiguobacterales; f__Exiguobacteraceae; g__Exiguobacterium	Bacteria	Firmicutes	Bacilli	Exiguobacterales	Exiguobacteraceae	Exiguobacterium	Core species	Developmental stage_R:Nymph_R	Taxa+Stable+Betweenness	1
255	k__Bacteria; p__unidentified_Bacteria; c__Alphaproteobacteria; o__Rhizobiales; f__Beijerinckiaceae; g__	Bacteria	unidentified_Bacteria	Alphaproteobacteria	Rhizobiales	Beijerinckiaceae		Core species	Gender_H:Male_H	Taxa+Stable+Betweenness	2
256	k__Bacteria; p__unidentified_Bacteria; c__Alphaproteobacteria; o__Rhizobiales; f__Beijerinckiaceae; g__	Bacteria	unidentified_Bacteria	Alphaproteobacteria	Rhizobiales	Beijerinckiaceae		Core species	Gender_H:Female_H	Taxa+Stable+Closeness+Betweenness	2
257	k__Bacteria; p__Acidobacteriota; c__Vicinamibacteria; o__Vicinamibacterales; f__Vicinamibacteraceae; g__	Bacteria	Acidobacteriota	Vicinamibacteria	Vicinamibacterales	Vicinamibacteraceae		Core species	Gender_H:Male_H	Taxa+Stable+Betweenness	1
258	k__Bacteria; p__Firmicutes; c__Bacilli; o__Alicyclobacillales; f__Alicyclobacillaceae; g__Tumebacillus	Bacteria	Firmicutes	Bacilli	Alicyclobacillales	Alicyclobacillaceae	Tumebacillus	Core species	Gender_H:Male_H	Taxa+Stable+Betweenness	1
259	k__Bacteria; p__Planctomycetota; c__Phycisphaerae; o__Tepidisphaerales; f__WD2101_soil_group; g__	Bacteria	Planctomycetota	Phycisphaerae	Tepidisphaerales	WD2101_soil_group		Core species	Gender_H:Male_H	Taxa+Stable+Betweenness	1
260	k__Bacteria; p__Proteobacteria; c__Alphaproteobacteria; o__Defluviicoccales; f__Defluviicoccaceae; g__Defluviicoccus	Bacteria	Proteobacteria	Alphaproteobacteria	Defluviicoccales	Defluviicoccaceae	Defluviicoccus	Core species	Gender_H:Male_H	Taxa+Stable+Betweenness	1
261	k__Bacteria; p__Proteobacteria; c__Alphaproteobacteria; o__Rickettsiales; f__Mitochondria; g__	Bacteria	Proteobacteria	Alphaproteobacteria	Rickettsiales	Mitochondria		Core species	Gender_H:Male_H	Taxa+Stable+Betweenness	1
262	k__Bacteria; p__unidentified_Bacteria; c__Bacteroidia; o__Chitinophagales; f__Chitinophagaceae; g__	Bacteria	unidentified_Bacteria	Bacteroidia	Chitinophagales	Chitinophagaceae		Core species	Gender_H:Male_H	Taxa+Stable+Betweenness	1
263	k__Bacteria; p__Deinococcota; c__Deinococci; o__Deinococcales; f__Trueperaceae; g__Truepera	Bacteria	Deinococcota	Deinococci	Deinococcales	Trueperaceae	Truepera	Core species	Time:First	Taxa+Stable+Betweenness	1
264	k__Bacteria; p__Firmicutes; c__Bacilli; o__Bacillales; f__Planococcaceae; g__Kurthia	Bacteria	Firmicutes	Bacilli	Bacillales	Planococcaceae	Kurthia	Core species	Time:First	Taxa+Stable+Betweenness	1
265	k__Bacteria; p__unidentified_Bacteria; c__Cyanobacteriia; o__Cyanobacteriales; f__; g__	Bacteria	unidentified_Bacteria	Cyanobacteriia	Cyanobacteriales			Core species	Time:First	Taxa+Stable+Closeness+Betweenness	1
266	k__Bacteria; p__Firmicutes; c__Bacilli; o__Staphylococcales; f__Staphylococcaceae; g__	Bacteria	Firmicutes	Bacilli	Staphylococcales	Staphylococcaceae		Core species	Time:Second	Taxa+Stable+Betweenness	2
267	k__Bacteria; p__Firmicutes; c__Bacilli; o__Staphylococcales; f__Staphylococcaceae; g__	Bacteria	Firmicutes	Bacilli	Staphylococcales	Staphylococcaceae		Core species	Geographical location:WS	Taxa+Stable+Betweenness	2
268	k__Bacteria; p__Proteobacteria; c__Alphaproteobacteria; o__Rickettsiales; f__Anaplasmataceae; g__Ehrlichia	Bacteria	Proteobacteria	Alphaproteobacteria	Rickettsiales	Anaplasmataceae	Ehrlichia	Core species	Time:Second	Taxa+Stable+Betweenness	1
269	k__Bacteria; p__Bacteroidota; c__Bacteroidia; o__Bacteroidales; f__Muribaculaceae; g__	Bacteria	Bacteroidota	Bacteroidia	Bacteroidales	Muribaculaceae		Core species	Geographical location:WS	Taxa+Stable+Betweenness	1
270	k__Bacteria; p__Firmicutes; c__Bacilli; o__Staphylococcales; f__Staphylococcaceae; g__Jeotgalicoccus	Bacteria	Firmicutes	Bacilli	Staphylococcales	Staphylococcaceae	Jeotgalicoccus	Core species	Geographical location:WZ	Taxa+Stable+Betweenness	2
271	k__Bacteria; p__Firmicutes; c__Bacilli; o__Staphylococcales; f__Staphylococcaceae; g__Jeotgalicoccus	Bacteria	Firmicutes	Bacilli	Staphylococcales	Staphylococcaceae	Jeotgalicoccus	Core species	Geographical location:WS	Taxa+Stable+Betweenness	2
272	k__Bacteria; p__Firmicutes; c__Bacilli; o__Staphylococcales; f__Staphylococcaceae; g__Salinicoccus	Bacteria	Firmicutes	Bacilli	Staphylococcales	Staphylococcaceae	Salinicoccus	Core species	Geographical location:WS	Taxa+Stable+Betweenness	1
273	k__Bacteria; p__Firmicutes; c__Bacilli; o__; f__; g__	Bacteria	Firmicutes	Bacilli				Core species	Geographical location:WZ	Taxa+Stable+Betweenness	1
